# Supplementary material for: Structural, Electronic and Vibrational Properties of B24N24 Nanocapsules: Novel Anodes for Magnesium Batteries
Source: Nanomaterials (Basel). 2024 Jan 26;14(3):271. doi: 10.3390/nano14030271 (PMC10856419; doi:10.3390/nano14030271)
Supplement: Supplementary file 1 [file nanomaterials-14-00271-s001.zip]

Archive with 9 entries (9 files):
- B24N24endonanoMg.png
- Endonanocapsules.png
- Energy_Levels_I2_B24N24.png
- main.aux
- main.log
- main.pdf
- main.synctex.gz
- main.tex
- mainNotes.bib
