# Supplementary material for: Structural, Electronic and Vibrational Properties of B24N24 Nanocapsules: Novel Anodes for Magnesium Batteries
Source: Nanomaterials (Basel). 2024 Jan 26;14(3):271. doi: 10.3390/nano14030271 (PMC10856419; doi:10.3390/nano14030271)
Supplement: Supplementary file 1 [file nanomaterials-14-00271-s001.zip › main.aux]

\relax 
\providecommand\babel@aux[2]{}
\@nameuse{bbl@beforestart}
\babel@aux{english}{}
\newlabel{FirstPage}{{}{1}{}{}{}}
\@writefile{toc}{\contentsline {title}{Supplementary Material\\ Structural, electronic and vibrational properties of \ch {B24N24} nanocapsules: novel anodes for magnesium batteries}{1}{}}
\@writefile{toc}{\contentsline {section}{\numberline {I}Geometrical Structures}{2}{}}
\@writefile{lof}{\contentsline {figure}{\numberline {S1}{\ignorespaces Geometrically optimized structures and molecular orbitals plots for (from left to right): \ch {Cl2}/\ch {B24N24}, \ch {Br2}/\ch {B24N24}, \ch {I2}/\ch {B24N24}, \ch {S2}/\ch {B24N24} and \ch {Se2}/\ch {B24N24}. Distances are in Å.}}{2}{}}
\newlabel{B24N24_Nanocapsules}{{S1}{2}{}{}{}}
\@writefile{lof}{\contentsline {figure}{\numberline {S2}{\ignorespaces Geometrically optimized structures and molecular orbitals plots for (from top to bottom): \ch {Cl2}/\ch {B24N24}@\ch {Mg}, \ch {Br2}/\ch {B24N24}@\ch {Mg}, \ch {I2}/\ch {B24N24}@\ch {Mg}, \ch {S2}/\ch {B24N24}@\ch {Mg} and \ch {Se2}/\ch {B24N24}@\ch {Mg}. Distances are in Å.}}{3}{}}
\newlabel{B24N24_Nanocapsules_Mg}{{S2}{3}{}{}{}}
\gdef \LT@i {\LT@entry 
    {1}{87.87117pt}\LT@entry 
    {1}{109.56688pt}\LT@entry 
    {1}{130.69572pt}}
\@writefile{lof}{\contentsline {figure}{\numberline {S3}{\ignorespaces \textcolor {red}{Energy level diagram for \ch {I2}/\ch {B24N24}. The energy range considered is between -7.5 eV and the vacuum level (blue line), and the frontier orbitals are denoted in red lines.} }}{4}{}}
\newlabel{EnergyLevelsI2B24N24}{{S3}{4}{}{}{}}
\@writefile{toc}{\contentsline {section}{\numberline {II}Vibrational Analysis}{4}{}}
\@writefile{lot}{\contentsline {table}{\numberline {S1}{Vibrational Analysis of the systems \ch {B24N24}.}}{7}{}}
\newlabel{tab:B24N24}{{S1}{7}{}{}{}}
\gdef \LT@ii {\LT@entry 
    {1}{87.87117pt}\LT@entry 
    {1}{109.56688pt}\LT@entry 
    {1}{130.69572pt}}
\@writefile{lot}{\contentsline {table}{\numberline {S2}{Vibrational Analysis of the systems \ch {I2/B24N24}.}}{10}{}}
\newlabel{tab:B24N24_I2}{{S2}{10}{}{}{}}
\gdef \LT@iii {\LT@entry 
    {1}{87.87117pt}\LT@entry 
    {1}{109.56688pt}\LT@entry 
    {1}{130.69572pt}}
\gdef \LT@iv {\LT@entry 
    {1}{41.51085pt}\LT@entry 
    {1}{51.40244pt}\LT@entry 
    {1}{52.46474pt}\LT@entry 
    {1}{51.1453pt}\LT@entry 
    {1}{54.33344pt}\LT@entry 
    {1}{53.01399pt}\LT@entry 
    {1}{38.94423pt}\LT@entry 
    {1}{38.94423pt}}
\@writefile{lot}{\contentsline {table}{\numberline {S3}{Vibrational Analysis of the systems \ch {I2/B24N24}@\ch {Mg^2+}.}}{13}{}}
\newlabel{tab:B24N24_I2_Mg2+}{{S3}{13}{}{}{}}
\@writefile{lot}{\contentsline {table}{\numberline {S4}{Optical Absorption Analysis of the system \ch {B24N24}. The HOMO corresponds to Kohn-Sham state 144 while the LUMO corresponds to state 145.}}{13}{}}
\newlabel{tab:Optics_B24N24}{{S4}{13}{}{}{}}
\gdef \LT@v {\LT@entry 
    {1}{41.51085pt}\LT@entry 
    {1}{51.40244pt}\LT@entry 
    {1}{52.46474pt}\LT@entry 
    {1}{51.1453pt}\LT@entry 
    {1}{54.33344pt}\LT@entry 
    {1}{53.01399pt}\LT@entry 
    {1}{38.94423pt}\LT@entry 
    {1}{38.94423pt}}
\bibdata{mainNotes}
\bibstyle{apsrev4-1}
\citation{REVTEX41Control}
\citation{apsrev41Control}
\@writefile{lot}{\contentsline {table}{\numberline {S5}{Optical Absorption Analysis of the system \ch {I2/B24N24}. The HOMO corresponds to Kohn-Sham state 197 while the LUMO corresponds to state 198.}}{15}{}}
\newlabel{tab:Optics_I2B24N24}{{S5}{15}{}{}{}}
\newlabel{LastPage}{{}{15}{}{}{}}
\gdef \@abspage@last{15}
