# Supplementary material for: Structural, Electronic and Vibrational Properties of B24N24 Nanocapsules: Novel Anodes for Magnesium Batteries
Source: Nanomaterials (Basel). 2024 Jan 26;14(3):271. doi: 10.3390/nano14030271 (PMC10856419; doi:10.3390/nano14030271)
Supplement: Supplementary file 1 [file nanomaterials-14-00271-s001.zip › main.log]

This is pdfTeX, Version 3.141592653-2.6-1.40.25 (TeX Live 2023) (preloaded format=pdflatex 2023.12.18)  26 JAN 2024 19:58
entering extended mode
 \write18 enabled.
 %&-line parsing enabled.
**main.tex
(./main.tex
LaTeX2e <2022-11-01> patch level 1
L3 programming layer <2023-02-22>
(c:/texlive/2023/texmf-dist/tex/latex/revtex4-1/revtex4-1.cls
Document Class: revtex4-1 2020/09/30 4.1s (http://publish.aps.org/revtex4/ for 
documentation)
 Copyright (c) 2009 The American Physical Society.
 mailto:revtex@aps.org
 Licensed under the LPPL:
http://www.ctan.org/tex-archive/macros/latex/base/lppl.txt
 Arthur Ogawa <arthur_ogawa at sbcglobal dot net>
 Based on work by David Carlisle <david at dcarlisle.demon.co.uk>.
ltxutil[2020/09/30 4.1s utilities package (portions licensed from W. E. Baxter 
web at superscript.com)]
LaTeX Info: Redefining \@centercr on input line 346.
Class revtex4-1 Info: Repairing hyperref-unfriendly LaTeX definition of \mpfoot
note on input line 471.
Class revtex4-1 Info: Repairing broken LateX \@sect on input line 793.
\intertabularlinepenalty=\count185
\@tbpen=\count186
\@arstrutbox@hline=\box51
Class revtex4-1 Info: Repairing broken LaTeX \@xbitor on input line 1824.
Class revtex4-1 Info: Making \typeout \long on input line 2089.
ltxfront[2020/09/30 4.1s frontmatter package (AO,DPC)]
\c@affil=\count187
\c@collab=\count188
\absbox=\box52
ltxgrid[2020/09/30 4.1s page grid package (portions licensed from W. E. Baxter 
web at superscript.com)]
\c@linecount=\count189
\output@latex=\toks16
\box@size@1=\box53
\box@size@2=\box54
\@protection@box=\box55
\@topmark@saved=\toks17
\footins@saved=\box56
\footins@recovered=\box57
\column@recovered=\box58
\pagesofar=\box59
\footsofar=\box60
\pagegrid@col=\count190
Class revtex4-1 Info: Overriding \@vspace, \@vspacer, \@no@pgbk, \@newline, and
 \\  on input line 5655.
\c@part=\count191
\c@section=\count192
\c@subsection=\count193
\c@subsubsection=\count194
\c@paragraph=\count195
\c@subparagraph=\count196
\abovecaptionskip=\skip48
\belowcaptionskip=\skip49
\c@figure=\count197
\fbox@1=\box61
\c@table=\count198
\fbox@2=\box62
\c@video=\count199
\fbox@4=\box63
\@bibdataout=\write3
\widetext@top=\box64
\widetext@bot=\box65
Class revtex4-1 Info: Selecting society aps on input line 7616.
(c:/texlive/2023/texmf-dist/tex/latex/revtex4-1/aps4-1.rtx
File: aps4-1 2020/09/30 4.1s (http://publish.aps.org/revtex4/ for documentation
)
Class revtex4-1 Info: RevTeX society APS selected on input line 31.
)
Class revtex4-1 Info: Selecting journal prb on input line 7618.
Class revtex4-1 Info: APS journal PRB selected on input line 7619.


Class revtex4-1 Warning: No type size specified, using default 10.

(c:/texlive/2023/texmf-dist/tex/latex/revtex4-1/aps10pt4-1.rtx
File: aps10pt4-1 2020/09/30 4.1s (http://publish.aps.org/revtex4/ for documenta
tion)
Class revtex4-1 Info: RevTeX pointsize 10pt selected on input line 30.
)
(c:/texlive/2023/texmf-dist/tex/latex/textcase/textcase.sty
Package: textcase 2022/07/10 v1.03 Text only upper/lower case changing (DPC)
Package textcase Info: Defining Legacy names on input line 20.
)
(c:/texlive/2023/texmf-dist/tex/latex/url/url.sty
\Urlmuskip=\muskip16
Package: url 2013/09/16  ver 3.4  Verb mode for urls, etc.
)
(c:/texlive/2023/texmf-dist/tex/latex/natbib/natbib.sty
Package: natbib 2010/09/13 8.31b (PWD, AO)
\bibhang=\skip50
\bibsep=\skip51
LaTeX Info: Redefining \cite on input line 694.
\c@NAT@ctr=\count266
)
Class revtex4-1 Info: Repairing natbib's \BibitemShut on input line 7623.

(c:/texlive/2023/texmf-dist/tex/latex/revtex4-1/revsymb4-1.sty
Package: revsymb4-1 2020/09/30 4.1s (http://publish.aps.org/revtex4/ for docume
ntation)
LaTeX Info: Redefining \REV@mathfrak on input line 119.
))
(c:/texlive/2023/texmf-dist/tex/generic/babel/babel.sty
Package: babel 2023/02/13 3.86 The Babel package
\babel@savecnt=\count267
\U@D=\dimen140
\l@unhyphenated=\language87

(c:/texlive/2023/texmf-dist/tex/generic/babel/txtbabel.def)
\bbl@readstream=\read2
\bbl@dirlevel=\count268

(c:/texlive/2023/texmf-dist/tex/generic/babel-english/english.ldf
Language: english 2017/06/06 v3.3r English support from the babel system
Package babel Info: Hyphen rules for 'canadian' set to \l@english
(babel)             (\language0). Reported on input line 102.
Package babel Info: Hyphen rules for 'australian' set to \l@ukenglish
(babel)             (\language21). Reported on input line 105.
Package babel Info: Hyphen rules for 'newzealand' set to \l@ukenglish
(babel)             (\language21). Reported on input line 108.
))
(c:/texlive/2023/texmf-dist/tex/generic/babel/locale/en/babel-english.tex
Package babel Info: Importing font and identification data for english
(babel)             from babel-en.ini. Reported on input line 11.
)
(c:/texlive/2023/texmf-dist/tex/latex/base/inputenc.sty
Package: inputenc 2021/02/14 v1.3d Input encoding file
\inpenc@prehook=\toks18
\inpenc@posthook=\toks19

(c:/texlive/2023/texmf-dist/tex/latex/ucs/utf8x.def
File: utf8x.def 2022/08/07 UCS: Input encoding UTF-8


Package ucs Info: utf8x disabled, assuming standard utf8 processing
(ucs)             load ucs package to force utf8x processing.

(c:/texlive/2023/texmf-dist/tex/latex/base/utf8.def
File: utf8.def 2022/06/07 v1.3c UTF-8 support
Now handling font encoding OML ...
... no UTF-8 mapping file for font encoding OML
Now handling font encoding OMS ...
... processing UTF-8 mapping file for font encoding OMS

(c:/texlive/2023/texmf-dist/tex/latex/base/omsenc.dfu
File: omsenc.dfu 2022/06/07 v1.3c UTF-8 support
   defining Unicode char U+00A7 (decimal 167)
   defining Unicode char U+00B6 (decimal 182)
   defining Unicode char U+00B7 (decimal 183)
   defining Unicode char U+2020 (decimal 8224)
   defining Unicode char U+2021 (decimal 8225)
   defining Unicode char U+2022 (decimal 8226)
)
Now handling font encoding OT1 ...
... processing UTF-8 mapping file for font encoding OT1

(c:/texlive/2023/texmf-dist/tex/latex/base/ot1enc.dfu
File: ot1enc.dfu 2022/06/07 v1.3c UTF-8 support
   defining Unicode char U+00A0 (decimal 160)
   defining Unicode char U+00A1 (decimal 161)
   defining Unicode char U+00A3 (decimal 163)
   defining Unicode char U+00AD (decimal 173)
   defining Unicode char U+00B8 (decimal 184)
   defining Unicode char U+00BF (decimal 191)
   defining Unicode char U+00C5 (decimal 197)
   defining Unicode char U+00C6 (decimal 198)
   defining Unicode char U+00D8 (decimal 216)
   defining Unicode char U+00DF (decimal 223)
   defining Unicode char U+00E6 (decimal 230)
   defining Unicode char U+00EC (decimal 236)
   defining Unicode char U+00ED (decimal 237)
   defining Unicode char U+00EE (decimal 238)
   defining Unicode char U+00EF (decimal 239)
   defining Unicode char U+00F8 (decimal 248)
   defining Unicode char U+0131 (decimal 305)
   defining Unicode char U+0141 (decimal 321)
   defining Unicode char U+0142 (decimal 322)
   defining Unicode char U+0152 (decimal 338)
   defining Unicode char U+0153 (decimal 339)
   defining Unicode char U+0174 (decimal 372)
   defining Unicode char U+0175 (decimal 373)
   defining Unicode char U+0176 (decimal 374)
   defining Unicode char U+0177 (decimal 375)
   defining Unicode char U+0218 (decimal 536)
   defining Unicode char U+0219 (decimal 537)
   defining Unicode char U+021A (decimal 538)
   defining Unicode char U+021B (decimal 539)
   defining Unicode char U+0237 (decimal 567)
   defining Unicode char U+2013 (decimal 8211)
   defining Unicode char U+2014 (decimal 8212)
   defining Unicode char U+2018 (decimal 8216)
   defining Unicode char U+2019 (decimal 8217)
   defining Unicode char U+201C (decimal 8220)
   defining Unicode char U+201D (decimal 8221)
   defining Unicode char U+FB00 (decimal 64256)
   defining Unicode char U+FB01 (decimal 64257)
   defining Unicode char U+FB02 (decimal 64258)
   defining Unicode char U+FB03 (decimal 64259)
   defining Unicode char U+FB04 (decimal 64260)
   defining Unicode char U+FB05 (decimal 64261)
   defining Unicode char U+FB06 (decimal 64262)
)
Now handling font encoding T1 ...
... processing UTF-8 mapping file for font encoding T1

(c:/texlive/2023/texmf-dist/tex/latex/base/t1enc.dfu
File: t1enc.dfu 2022/06/07 v1.3c UTF-8 support
   defining Unicode char U+00A0 (decimal 160)
   defining Unicode char U+00A1 (decimal 161)
   defining Unicode char U+00A3 (decimal 163)
   defining Unicode char U+00AB (decimal 171)
   defining Unicode char U+00AD (decimal 173)
   defining Unicode char U+00BB (decimal 187)
   defining Unicode char U+00BF (decimal 191)
   defining Unicode char U+00C0 (decimal 192)
   defining Unicode char U+00C1 (decimal 193)
   defining Unicode char U+00C2 (decimal 194)
   defining Unicode char U+00C3 (decimal 195)
   defining Unicode char U+00C4 (decimal 196)
   defining Unicode char U+00C5 (decimal 197)
   defining Unicode char U+00C6 (decimal 198)
   defining Unicode char U+00C7 (decimal 199)
   defining Unicode char U+00C8 (decimal 200)
   defining Unicode char U+00C9 (decimal 201)
   defining Unicode char U+00CA (decimal 202)
   defining Unicode char U+00CB (decimal 203)
   defining Unicode char U+00CC (decimal 204)
   defining Unicode char U+00CD (decimal 205)
   defining Unicode char U+00CE (decimal 206)
   defining Unicode char U+00CF (decimal 207)
   defining Unicode char U+00D0 (decimal 208)
   defining Unicode char U+00D1 (decimal 209)
   defining Unicode char U+00D2 (decimal 210)
   defining Unicode char U+00D3 (decimal 211)
   defining Unicode char U+00D4 (decimal 212)
   defining Unicode char U+00D5 (decimal 213)
   defining Unicode char U+00D6 (decimal 214)
   defining Unicode char U+00D8 (decimal 216)
   defining Unicode char U+00D9 (decimal 217)
   defining Unicode char U+00DA (decimal 218)
   defining Unicode char U+00DB (decimal 219)
   defining Unicode char U+00DC (decimal 220)
   defining Unicode char U+00DD (decimal 221)
   defining Unicode char U+00DE (decimal 222)
   defining Unicode char U+00DF (decimal 223)
   defining Unicode char U+00E0 (decimal 224)
   defining Unicode char U+00E1 (decimal 225)
   defining Unicode char U+00E2 (decimal 226)
   defining Unicode char U+00E3 (decimal 227)
   defining Unicode char U+00E4 (decimal 228)
   defining Unicode char U+00E5 (decimal 229)
   defining Unicode char U+00E6 (decimal 230)
   defining Unicode char U+00E7 (decimal 231)
   defining Unicode char U+00E8 (decimal 232)
   defining Unicode char U+00E9 (decimal 233)
   defining Unicode char U+00EA (decimal 234)
   defining Unicode char U+00EB (decimal 235)
   defining Unicode char U+00EC (decimal 236)
   defining Unicode char U+00ED (decimal 237)
   defining Unicode char U+00EE (decimal 238)
   defining Unicode char U+00EF (decimal 239)
   defining Unicode char U+00F0 (decimal 240)
   defining Unicode char U+00F1 (decimal 241)
   defining Unicode char U+00F2 (decimal 242)
   defining Unicode char U+00F3 (decimal 243)
   defining Unicode char U+00F4 (decimal 244)
   defining Unicode char U+00F5 (decimal 245)
   defining Unicode char U+00F6 (decimal 246)
   defining Unicode char U+00F8 (decimal 248)
   defining Unicode char U+00F9 (decimal 249)
   defining Unicode char U+00FA (decimal 250)
   defining Unicode char U+00FB (decimal 251)
   defining Unicode char U+00FC (decimal 252)
   defining Unicode char U+00FD (decimal 253)
   defining Unicode char U+00FE (decimal 254)
   defining Unicode char U+00FF (decimal 255)
   defining Unicode char U+0100 (decimal 256)
   defining Unicode char U+0101 (decimal 257)
   defining Unicode char U+0102 (decimal 258)
   defining Unicode char U+0103 (decimal 259)
   defining Unicode char U+0104 (decimal 260)
   defining Unicode char U+0105 (decimal 261)
   defining Unicode char U+0106 (decimal 262)
   defining Unicode char U+0107 (decimal 263)
   defining Unicode char U+0108 (decimal 264)
   defining Unicode char U+0109 (decimal 265)
   defining Unicode char U+010A (decimal 266)
   defining Unicode char U+010B (decimal 267)
   defining Unicode char U+010C (decimal 268)
   defining Unicode char U+010D (decimal 269)
   defining Unicode char U+010E (decimal 270)
   defining Unicode char U+010F (decimal 271)
   defining Unicode char U+0110 (decimal 272)
   defining Unicode char U+0111 (decimal 273)
   defining Unicode char U+0112 (decimal 274)
   defining Unicode char U+0113 (decimal 275)
   defining Unicode char U+0114 (decimal 276)
   defining Unicode char U+0115 (decimal 277)
   defining Unicode char U+0116 (decimal 278)
   defining Unicode char U+0117 (decimal 279)
   defining Unicode char U+0118 (decimal 280)
   defining Unicode char U+0119 (decimal 281)
   defining Unicode char U+011A (decimal 282)
   defining Unicode char U+011B (decimal 283)
   defining Unicode char U+011C (decimal 284)
   defining Unicode char U+011D (decimal 285)
   defining Unicode char U+011E (decimal 286)
   defining Unicode char U+011F (decimal 287)
   defining Unicode char U+0120 (decimal 288)
   defining Unicode char U+0121 (decimal 289)
   defining Unicode char U+0122 (decimal 290)
   defining Unicode char U+0123 (decimal 291)
   defining Unicode char U+0124 (decimal 292)
   defining Unicode char U+0125 (decimal 293)
   defining Unicode char U+0128 (decimal 296)
   defining Unicode char U+0129 (decimal 297)
   defining Unicode char U+012A (decimal 298)
   defining Unicode char U+012B (decimal 299)
   defining Unicode char U+012C (decimal 300)
   defining Unicode char U+012D (decimal 301)
   defining Unicode char U+012E (decimal 302)
   defining Unicode char U+012F (decimal 303)
   defining Unicode char U+0130 (decimal 304)
   defining Unicode char U+0131 (decimal 305)
   defining Unicode char U+0132 (decimal 306)
   defining Unicode char U+0133 (decimal 307)
   defining Unicode char U+0134 (decimal 308)
   defining Unicode char U+0135 (decimal 309)
   defining Unicode char U+0136 (decimal 310)
   defining Unicode char U+0137 (decimal 311)
   defining Unicode char U+0139 (decimal 313)
   defining Unicode char U+013A (decimal 314)
   defining Unicode char U+013B (decimal 315)
   defining Unicode char U+013C (decimal 316)
   defining Unicode char U+013D (decimal 317)
   defining Unicode char U+013E (decimal 318)
   defining Unicode char U+0141 (decimal 321)
   defining Unicode char U+0142 (decimal 322)
   defining Unicode char U+0143 (decimal 323)
   defining Unicode char U+0144 (decimal 324)
   defining Unicode char U+0145 (decimal 325)
   defining Unicode char U+0146 (decimal 326)
   defining Unicode char U+0147 (decimal 327)
   defining Unicode char U+0148 (decimal 328)
   defining Unicode char U+014A (decimal 330)
   defining Unicode char U+014B (decimal 331)
   defining Unicode char U+014C (decimal 332)
   defining Unicode char U+014D (decimal 333)
   defining Unicode char U+014E (decimal 334)
   defining Unicode char U+014F (decimal 335)
   defining Unicode char U+0150 (decimal 336)
   defining Unicode char U+0151 (decimal 337)
   defining Unicode char U+0152 (decimal 338)
   defining Unicode char U+0153 (decimal 339)
   defining Unicode char U+0154 (decimal 340)
   defining Unicode char U+0155 (decimal 341)
   defining Unicode char U+0156 (decimal 342)
   defining Unicode char U+0157 (decimal 343)
   defining Unicode char U+0158 (decimal 344)
   defining Unicode char U+0159 (decimal 345)
   defining Unicode char U+015A (decimal 346)
   defining Unicode char U+015B (decimal 347)
   defining Unicode char U+015C (decimal 348)
   defining Unicode char U+015D (decimal 349)
   defining Unicode char U+015E (decimal 350)
   defining Unicode char U+015F (decimal 351)
   defining Unicode char U+0160 (decimal 352)
   defining Unicode char U+0161 (decimal 353)
   defining Unicode char U+0162 (decimal 354)
   defining Unicode char U+0163 (decimal 355)
   defining Unicode char U+0164 (decimal 356)
   defining Unicode char U+0165 (decimal 357)
   defining Unicode char U+0168 (decimal 360)
   defining Unicode char U+0169 (decimal 361)
   defining Unicode char U+016A (decimal 362)
   defining Unicode char U+016B (decimal 363)
   defining Unicode char U+016C (decimal 364)
   defining Unicode char U+016D (decimal 365)
   defining Unicode char U+016E (decimal 366)
   defining Unicode char U+016F (decimal 367)
   defining Unicode char U+0170 (decimal 368)
   defining Unicode char U+0171 (decimal 369)
   defining Unicode char U+0172 (decimal 370)
   defining Unicode char U+0173 (decimal 371)
   defining Unicode char U+0174 (decimal 372)
   defining Unicode char U+0175 (decimal 373)
   defining Unicode char U+0176 (decimal 374)
   defining Unicode char U+0177 (decimal 375)
   defining Unicode char U+0178 (decimal 376)
   defining Unicode char U+0179 (decimal 377)
   defining Unicode char U+017A (decimal 378)
   defining Unicode char U+017B (decimal 379)
   defining Unicode char U+017C (decimal 380)
   defining Unicode char U+017D (decimal 381)
   defining Unicode char U+017E (decimal 382)
   defining Unicode char U+01C4 (decimal 452)
   defining Unicode char U+01C5 (decimal 453)
   defining Unicode char U+01C6 (decimal 454)
   defining Unicode char U+01C7 (decimal 455)
   defining Unicode char U+01C8 (decimal 456)
   defining Unicode char U+01C9 (decimal 457)
   defining Unicode char U+01CA (decimal 458)
   defining Unicode char U+01CB (decimal 459)
   defining Unicode char U+01CC (decimal 460)
   defining Unicode char U+01CD (decimal 461)
   defining Unicode char U+01CE (decimal 462)
   defining Unicode char U+01CF (decimal 463)
   defining Unicode char U+01D0 (decimal 464)
   defining Unicode char U+01D1 (decimal 465)
   defining Unicode char U+01D2 (decimal 466)
   defining Unicode char U+01D3 (decimal 467)
   defining Unicode char U+01D4 (decimal 468)
   defining Unicode char U+01E2 (decimal 482)
   defining Unicode char U+01E3 (decimal 483)
   defining Unicode char U+01E6 (decimal 486)
   defining Unicode char U+01E7 (decimal 487)
   defining Unicode char U+01E8 (decimal 488)
   defining Unicode char U+01E9 (decimal 489)
   defining Unicode char U+01EA (decimal 490)
   defining Unicode char U+01EB (decimal 491)
   defining Unicode char U+01F0 (decimal 496)
   defining Unicode char U+01F4 (decimal 500)
   defining Unicode char U+01F5 (decimal 501)
   defining Unicode char U+0218 (decimal 536)
   defining Unicode char U+0219 (decimal 537)
   defining Unicode char U+021A (decimal 538)
   defining Unicode char U+021B (decimal 539)
   defining Unicode char U+0232 (decimal 562)
   defining Unicode char U+0233 (decimal 563)
   defining Unicode char U+0237 (decimal 567)
   defining Unicode char U+02D9 (decimal 729)
   defining Unicode char U+02DB (decimal 731)
   defining Unicode char U+1E02 (decimal 7682)
   defining Unicode char U+1E03 (decimal 7683)
   defining Unicode char U+1E0D (decimal 7693)
   defining Unicode char U+1E1E (decimal 7710)
   defining Unicode char U+1E1F (decimal 7711)
   defining Unicode char U+1E25 (decimal 7717)
   defining Unicode char U+1E30 (decimal 7728)
   defining Unicode char U+1E31 (decimal 7729)
   defining Unicode char U+1E37 (decimal 7735)
   defining Unicode char U+1E8E (decimal 7822)
   defining Unicode char U+1E8F (decimal 7823)
   defining Unicode char U+1E43 (decimal 7747)
   defining Unicode char U+1E45 (decimal 7749)
   defining Unicode char U+1E47 (decimal 7751)
   defining Unicode char U+1E5B (decimal 7771)
   defining Unicode char U+1E63 (decimal 7779)
   defining Unicode char U+1E6D (decimal 7789)
   defining Unicode char U+1E90 (decimal 7824)
   defining Unicode char U+1E91 (decimal 7825)
   defining Unicode char U+1E9E (decimal 7838)
   defining Unicode char U+1EF2 (decimal 7922)
   defining Unicode char U+1EF3 (decimal 7923)
   defining Unicode char U+200C (decimal 8204)
   defining Unicode char U+2010 (decimal 8208)
   defining Unicode char U+2011 (decimal 8209)
   defining Unicode char U+2012 (decimal 8210)
   defining Unicode char U+2013 (decimal 8211)
   defining Unicode char U+2014 (decimal 8212)
   defining Unicode char U+2015 (decimal 8213)
   defining Unicode char U+2018 (decimal 8216)
   defining Unicode char U+2019 (decimal 8217)
   defining Unicode char U+201A (decimal 8218)
   defining Unicode char U+201C (decimal 8220)
   defining Unicode char U+201D (decimal 8221)
   defining Unicode char U+201E (decimal 8222)
   defining Unicode char U+2030 (decimal 8240)
   defining Unicode char U+2031 (decimal 8241)
   defining Unicode char U+2039 (decimal 8249)
   defining Unicode char U+203A (decimal 8250)
   defining Unicode char U+2423 (decimal 9251)
   defining Unicode char U+1E20 (decimal 7712)
   defining Unicode char U+1E21 (decimal 7713)
   defining Unicode char U+FB00 (decimal 64256)
   defining Unicode char U+FB01 (decimal 64257)
   defining Unicode char U+FB02 (decimal 64258)
   defining Unicode char U+FB03 (decimal 64259)
   defining Unicode char U+FB04 (decimal 64260)
   defining Unicode char U+FB05 (decimal 64261)
   defining Unicode char U+FB06 (decimal 64262)
)
Now handling font encoding TS1 ...
... processing UTF-8 mapping file for font encoding TS1

(c:/texlive/2023/texmf-dist/tex/latex/base/ts1enc.dfu
File: ts1enc.dfu 2022/06/07 v1.3c UTF-8 support
   defining Unicode char U+00A2 (decimal 162)
   defining Unicode char U+00A3 (decimal 163)
   defining Unicode char U+00A4 (decimal 164)
   defining Unicode char U+00A5 (decimal 165)
   defining Unicode char U+00A6 (decimal 166)
   defining Unicode char U+00A7 (decimal 167)
   defining Unicode char U+00A8 (decimal 168)
   defining Unicode char U+00A9 (decimal 169)
   defining Unicode char U+00AA (decimal 170)
   defining Unicode char U+00AC (decimal 172)
   defining Unicode char U+00AE (decimal 174)
   defining Unicode char U+00AF (decimal 175)
   defining Unicode char U+00B0 (decimal 176)
   defining Unicode char U+00B1 (decimal 177)
   defining Unicode char U+00B2 (decimal 178)
   defining Unicode char U+00B3 (decimal 179)
   defining Unicode char U+00B4 (decimal 180)
   defining Unicode char U+00B5 (decimal 181)
   defining Unicode char U+00B6 (decimal 182)
   defining Unicode char U+00B7 (decimal 183)
   defining Unicode char U+00B9 (decimal 185)
   defining Unicode char U+00BA (decimal 186)
   defining Unicode char U+00BC (decimal 188)
   defining Unicode char U+00BD (decimal 189)
   defining Unicode char U+00BE (decimal 190)
   defining Unicode char U+00D7 (decimal 215)
   defining Unicode char U+00F7 (decimal 247)
   defining Unicode char U+0192 (decimal 402)
   defining Unicode char U+02C7 (decimal 711)
   defining Unicode char U+02D8 (decimal 728)
   defining Unicode char U+02DD (decimal 733)
   defining Unicode char U+0E3F (decimal 3647)
   defining Unicode char U+2016 (decimal 8214)
   defining Unicode char U+2020 (decimal 8224)
   defining Unicode char U+2021 (decimal 8225)
   defining Unicode char U+2022 (decimal 8226)
   defining Unicode char U+2030 (decimal 8240)
   defining Unicode char U+2031 (decimal 8241)
   defining Unicode char U+203B (decimal 8251)
   defining Unicode char U+203D (decimal 8253)
   defining Unicode char U+2044 (decimal 8260)
   defining Unicode char U+204E (decimal 8270)
   defining Unicode char U+2052 (decimal 8274)
   defining Unicode char U+20A1 (decimal 8353)
   defining Unicode char U+20A4 (decimal 8356)
   defining Unicode char U+20A6 (decimal 8358)
   defining Unicode char U+20A9 (decimal 8361)
   defining Unicode char U+20AB (decimal 8363)
   defining Unicode char U+20AC (decimal 8364)
   defining Unicode char U+20B1 (decimal 8369)
   defining Unicode char U+2103 (decimal 8451)
   defining Unicode char U+2116 (decimal 8470)
   defining Unicode char U+2117 (decimal 8471)
   defining Unicode char U+211E (decimal 8478)
   defining Unicode char U+2120 (decimal 8480)
   defining Unicode char U+2122 (decimal 8482)
   defining Unicode char U+2126 (decimal 8486)
   defining Unicode char U+2127 (decimal 8487)
   defining Unicode char U+212E (decimal 8494)
   defining Unicode char U+2190 (decimal 8592)
   defining Unicode char U+2191 (decimal 8593)
   defining Unicode char U+2192 (decimal 8594)
   defining Unicode char U+2193 (decimal 8595)
   defining Unicode char U+2329 (decimal 9001)
   defining Unicode char U+3008 (decimal 12296)
   defining Unicode char U+232A (decimal 9002)
   defining Unicode char U+3009 (decimal 12297)
   defining Unicode char U+2422 (decimal 9250)
   defining Unicode char U+25E6 (decimal 9702)
   defining Unicode char U+25EF (decimal 9711)
   defining Unicode char U+266A (decimal 9834)
   defining Unicode char U+27E8 (decimal 10216)
   defining Unicode char U+27E9 (decimal 10217)
   defining Unicode char U+FEFF (decimal 65279)
)
Now handling font encoding OMX ...
... no UTF-8 mapping file for font encoding OMX
Now handling font encoding U ...
... no UTF-8 mapping file for font encoding U
   defining Unicode char U+00A9 (decimal 169)
   defining Unicode char U+00AA (decimal 170)
   defining Unicode char U+00AE (decimal 174)
   defining Unicode char U+00BA (decimal 186)
   defining Unicode char U+02C6 (decimal 710)
   defining Unicode char U+02DC (decimal 732)
   defining Unicode char U+200C (decimal 8204)
   defining Unicode char U+2026 (decimal 8230)
   defining Unicode char U+2122 (decimal 8482)
   defining Unicode char U+2423 (decimal 9251)
   defining Unicode char U+FEFF (decimal 65279)
)))
(c:/texlive/2023/texmf-dist/tex/latex/graphics/graphicx.sty
Package: graphicx 2021/09/16 v1.2d Enhanced LaTeX Graphics (DPC,SPQR)

(c:/texlive/2023/texmf-dist/tex/latex/graphics/keyval.sty
Package: keyval 2022/05/29 v1.15 key=value parser (DPC)
\KV@toks@=\toks20
)
(c:/texlive/2023/texmf-dist/tex/latex/graphics/graphics.sty
Package: graphics 2022/03/10 v1.4e Standard LaTeX Graphics (DPC,SPQR)

(c:/texlive/2023/texmf-dist/tex/latex/graphics/trig.sty
Package: trig 2021/08/11 v1.11 sin cos tan (DPC)
)
(c:/texlive/2023/texmf-dist/tex/latex/graphics-cfg/graphics.cfg
File: graphics.cfg 2016/06/04 v1.11 sample graphics configuration
)
Package graphics Info: Driver file: pdftex.def on input line 107.

(c:/texlive/2023/texmf-dist/tex/latex/graphics-def/pdftex.def
File: pdftex.def 2022/09/22 v1.2b Graphics/color driver for pdftex
))
\Gin@req@height=\dimen141
\Gin@req@width=\dimen142
)
(c:/texlive/2023/texmf-dist/tex/latex/amsmath/amsmath.sty
Package: amsmath 2022/04/08 v2.17n AMS math features
\@mathmargin=\skip52

For additional information on amsmath, use the `?' option.
(c:/texlive/2023/texmf-dist/tex/latex/amsmath/amstext.sty
Package: amstext 2021/08/26 v2.01 AMS text

(c:/texlive/2023/texmf-dist/tex/latex/amsmath/amsgen.sty
File: amsgen.sty 1999/11/30 v2.0 generic functions
\@emptytoks=\toks21
\ex@=\dimen143
)
LaTeX Info: Redefining \text on input line 28.
)
(c:/texlive/2023/texmf-dist/tex/latex/amsmath/amsbsy.sty
Package: amsbsy 1999/11/29 v1.2d Bold Symbols
\pmbraise@=\dimen144
)
(c:/texlive/2023/texmf-dist/tex/latex/amsmath/amsopn.sty
Package: amsopn 2022/04/08 v2.04 operator names
)
\inf@bad=\count269
LaTeX Info: Redefining \frac on input line 234.
\uproot@=\count270
\leftroot@=\count271
LaTeX Info: Redefining \overline on input line 399.
LaTeX Info: Redefining \colon on input line 410.
\classnum@=\count272
\DOTSCASE@=\count273
LaTeX Info: Redefining \ldots on input line 496.
LaTeX Info: Redefining \dots on input line 499.
LaTeX Info: Redefining \cdots on input line 620.
\Mathstrutbox@=\box66
\strutbox@=\box67
LaTeX Info: Redefining \big on input line 722.
LaTeX Info: Redefining \Big on input line 723.
LaTeX Info: Redefining \bigg on input line 724.
LaTeX Info: Redefining \Bigg on input line 725.
\big@size=\dimen145
LaTeX Font Info:    Redeclaring font encoding OML on input line 743.
LaTeX Font Info:    Redeclaring font encoding OMS on input line 744.
\macc@depth=\count274
LaTeX Info: Redefining \bmod on input line 905.
LaTeX Info: Redefining \pmod on input line 910.
LaTeX Info: Redefining \smash on input line 940.
LaTeX Info: Redefining \relbar on input line 970.
LaTeX Info: Redefining \Relbar on input line 971.
\c@MaxMatrixCols=\count275
\dotsspace@=\muskip17
\c@parentequation=\count276
\dspbrk@lvl=\count277
\tag@help=\toks22
\row@=\count278
\column@=\count279
\maxfields@=\count280
\andhelp@=\toks23
\eqnshift@=\dimen146
\alignsep@=\dimen147
\tagshift@=\dimen148
\tagwidth@=\dimen149
\totwidth@=\dimen150
\lineht@=\dimen151
\@envbody=\toks24
\multlinegap=\skip53
\multlinetaggap=\skip54
\mathdisplay@stack=\toks25
LaTeX Info: Redefining \[ on input line 2953.
LaTeX Info: Redefining \] on input line 2954.
)
(c:/texlive/2023/texmf-dist/tex/latex/amsfonts/amssymb.sty
Package: amssymb 2013/01/14 v3.01 AMS font symbols

(c:/texlive/2023/texmf-dist/tex/latex/amsfonts/amsfonts.sty
Package: amsfonts 2013/01/14 v3.01 Basic AMSFonts support
\symAMSa=\mathgroup4
\symAMSb=\mathgroup5
LaTeX Font Info:    Redeclaring math symbol \hbar on input line 98.
LaTeX Font Info:    Overwriting math alphabet `\mathfrak' in version `bold'
(Font)                  U/euf/m/n --> U/euf/b/n on input line 106.
LaTeX Info: Redefining \frak on input line 111.
LaTeX Info: Redefining \Bbb on input line 113.
))
(c:/texlive/2023/texmf-dist/tex/latex/braket/braket.sty)
(c:/texlive/2023/texmf-dist/tex/latex/base/makeidx.sty
Package: makeidx 2021/10/04 v1.0m Standard LaTeX package
)
(c:/texlive/2023/texmf-dist/tex/latex/graphics/color.sty
Package: color 2022/01/06 v1.3d Standard LaTeX Color (DPC)

(c:/texlive/2023/texmf-dist/tex/latex/graphics-cfg/color.cfg
File: color.cfg 2016/01/02 v1.6 sample color configuration
)
Package color Info: Driver file: pdftex.def on input line 149.

(c:/texlive/2023/texmf-dist/tex/latex/graphics/mathcolor.ltx))
(c:/texlive/2023/texmf-dist/tex/generic/ulem/ulem.sty
\UL@box=\box68
\UL@hyphenbox=\box69
\UL@skip=\skip55
\UL@hook=\toks26
\UL@height=\dimen152
\UL@pe=\count281
\UL@pixel=\dimen153
\ULC@box=\box70
Package: ulem 2019/11/18
\ULdepth=\dimen154
)
(c:/texlive/2023/texmf-dist/tex/latex/tools/longtable.sty
Package: longtable 2021-09-01 v4.17 Multi-page Table package (DPC)
\LTleft=\skip56
\LTright=\skip57
\LTpre=\skip58
\LTpost=\skip59
\LTchunksize=\count282
\LTcapwidth=\dimen155
\LT@head=\box71
\LT@firsthead=\box72
\LT@foot=\box73
\LT@lastfoot=\box74
\LT@gbox=\box75
\LT@cols=\count283
\LT@rows=\count284
\c@LT@tables=\count285
\c@LT@chunks=\count286
\LT@p@ftn=\toks27
)
(c:/texlive/2023/texmf-dist/tex/latex/chemformula/chemformula.sty
(c:/texlive/2023/texmf-dist/tex/latex/pgf/frontendlayer/tikz.sty
(c:/texlive/2023/texmf-dist/tex/latex/pgf/basiclayer/pgf.sty
(c:/texlive/2023/texmf-dist/tex/latex/pgf/utilities/pgfrcs.sty
(c:/texlive/2023/texmf-dist/tex/generic/pgf/utilities/pgfutil-common.tex
\pgfutil@everybye=\toks28
\pgfutil@tempdima=\dimen156
\pgfutil@tempdimb=\dimen157
)
(c:/texlive/2023/texmf-dist/tex/generic/pgf/utilities/pgfutil-latex.def
\pgfutil@abb=\box76
)
(c:/texlive/2023/texmf-dist/tex/generic/pgf/utilities/pgfrcs.code.tex
(c:/texlive/2023/texmf-dist/tex/generic/pgf/pgf.revision.tex)
Package: pgfrcs 2023-01-15 v3.1.10 (3.1.10)
))
Package: pgf 2023-01-15 v3.1.10 (3.1.10)

(c:/texlive/2023/texmf-dist/tex/latex/pgf/basiclayer/pgfcore.sty
(c:/texlive/2023/texmf-dist/tex/latex/pgf/systemlayer/pgfsys.sty
(c:/texlive/2023/texmf-dist/tex/generic/pgf/systemlayer/pgfsys.code.tex
Package: pgfsys 2023-01-15 v3.1.10 (3.1.10)

(c:/texlive/2023/texmf-dist/tex/generic/pgf/utilities/pgfkeys.code.tex
\pgfkeys@pathtoks=\toks29
\pgfkeys@temptoks=\toks30

(c:/texlive/2023/texmf-dist/tex/generic/pgf/utilities/pgfkeyslibraryfiltered.co
de.tex
\pgfkeys@tmptoks=\toks31
))
\pgf@x=\dimen158
\pgf@y=\dimen159
\pgf@xa=\dimen160
\pgf@ya=\dimen161
\pgf@xb=\dimen162
\pgf@yb=\dimen163
\pgf@xc=\dimen164
\pgf@yc=\dimen165
\pgf@xd=\dimen166
\pgf@yd=\dimen167
\w@pgf@writea=\write4
\r@pgf@reada=\read3
\c@pgf@counta=\count287
\c@pgf@countb=\count288
\c@pgf@countc=\count289
\c@pgf@countd=\count290
\t@pgf@toka=\toks32
\t@pgf@tokb=\toks33
\t@pgf@tokc=\toks34
\pgf@sys@id@count=\count291
 (c:/texlive/2023/texmf-dist/tex/generic/pgf/systemlayer/pgf.cfg
File: pgf.cfg 2023-01-15 v3.1.10 (3.1.10)
)
Driver file for pgf: pgfsys-pdftex.def

(c:/texlive/2023/texmf-dist/tex/generic/pgf/systemlayer/pgfsys-pdftex.def
File: pgfsys-pdftex.def 2023-01-15 v3.1.10 (3.1.10)

(c:/texlive/2023/texmf-dist/tex/generic/pgf/systemlayer/pgfsys-common-pdf.def
File: pgfsys-common-pdf.def 2023-01-15 v3.1.10 (3.1.10)
)))
(c:/texlive/2023/texmf-dist/tex/generic/pgf/systemlayer/pgfsyssoftpath.code.tex
File: pgfsyssoftpath.code.tex 2023-01-15 v3.1.10 (3.1.10)
\pgfsyssoftpath@smallbuffer@items=\count292
\pgfsyssoftpath@bigbuffer@items=\count293
)
(c:/texlive/2023/texmf-dist/tex/generic/pgf/systemlayer/pgfsysprotocol.code.tex
File: pgfsysprotocol.code.tex 2023-01-15 v3.1.10 (3.1.10)
)) (c:/texlive/2023/texmf-dist/tex/latex/xcolor/xcolor.sty
Package: xcolor 2022/06/12 v2.14 LaTeX color extensions (UK)

(c:/texlive/2023/texmf-dist/tex/latex/graphics-cfg/color.cfg
File: color.cfg 2016/01/02 v1.6 sample color configuration
)
Package xcolor Info: Driver file: pdftex.def on input line 227.
LaTeX Info: Redefining \color on input line 711.

(c:/texlive/2023/texmf-dist/tex/latex/graphics/mathcolor.ltx)
Package xcolor Info: Model `cmy' substituted by `cmy0' on input line 1353.
Package xcolor Info: Model `hsb' substituted by `rgb' on input line 1357.
Package xcolor Info: Model `RGB' extended on input line 1369.
Package xcolor Info: Model `HTML' substituted by `rgb' on input line 1371.
Package xcolor Info: Model `Hsb' substituted by `hsb' on input line 1372.
Package xcolor Info: Model `tHsb' substituted by `hsb' on input line 1373.
Package xcolor Info: Model `HSB' substituted by `hsb' on input line 1374.
Package xcolor Info: Model `Gray' substituted by `gray' on input line 1375.
Package xcolor Info: Model `wave' substituted by `hsb' on input line 1376.
)
(c:/texlive/2023/texmf-dist/tex/generic/pgf/basiclayer/pgfcore.code.tex
Package: pgfcore 2023-01-15 v3.1.10 (3.1.10)

(c:/texlive/2023/texmf-dist/tex/generic/pgf/math/pgfmath.code.tex
(c:/texlive/2023/texmf-dist/tex/generic/pgf/math/pgfmathutil.code.tex)
(c:/texlive/2023/texmf-dist/tex/generic/pgf/math/pgfmathparser.code.tex
\pgfmath@dimen=\dimen168
\pgfmath@count=\count294
\pgfmath@box=\box77
\pgfmath@toks=\toks35
\pgfmath@stack@operand=\toks36
\pgfmath@stack@operation=\toks37
)
(c:/texlive/2023/texmf-dist/tex/generic/pgf/math/pgfmathfunctions.code.tex)
(c:/texlive/2023/texmf-dist/tex/generic/pgf/math/pgfmathfunctions.basic.code.te
x)
(c:/texlive/2023/texmf-dist/tex/generic/pgf/math/pgfmathfunctions.trigonometric
.code.tex)
(c:/texlive/2023/texmf-dist/tex/generic/pgf/math/pgfmathfunctions.random.code.t
ex)
(c:/texlive/2023/texmf-dist/tex/generic/pgf/math/pgfmathfunctions.comparison.co
de.tex)
(c:/texlive/2023/texmf-dist/tex/generic/pgf/math/pgfmathfunctions.base.code.tex
)
(c:/texlive/2023/texmf-dist/tex/generic/pgf/math/pgfmathfunctions.round.code.te
x)
(c:/texlive/2023/texmf-dist/tex/generic/pgf/math/pgfmathfunctions.misc.code.tex
)
(c:/texlive/2023/texmf-dist/tex/generic/pgf/math/pgfmathfunctions.integerarithm
etics.code.tex)
(c:/texlive/2023/texmf-dist/tex/generic/pgf/math/pgfmathcalc.code.tex)
(c:/texlive/2023/texmf-dist/tex/generic/pgf/math/pgfmathfloat.code.tex
\c@pgfmathroundto@lastzeros=\count295
))
(c:/texlive/2023/texmf-dist/tex/generic/pgf/math/pgfint.code.tex)
(c:/texlive/2023/texmf-dist/tex/generic/pgf/basiclayer/pgfcorepoints.code.tex
File: pgfcorepoints.code.tex 2023-01-15 v3.1.10 (3.1.10)
\pgf@picminx=\dimen169
\pgf@picmaxx=\dimen170
\pgf@picminy=\dimen171
\pgf@picmaxy=\dimen172
\pgf@pathminx=\dimen173
\pgf@pathmaxx=\dimen174
\pgf@pathminy=\dimen175
\pgf@pathmaxy=\dimen176
\pgf@xx=\dimen177
\pgf@xy=\dimen178
\pgf@yx=\dimen179
\pgf@yy=\dimen180
\pgf@zx=\dimen181
\pgf@zy=\dimen182
)
(c:/texlive/2023/texmf-dist/tex/generic/pgf/basiclayer/pgfcorepathconstruct.cod
e.tex
File: pgfcorepathconstruct.code.tex 2023-01-15 v3.1.10 (3.1.10)
\pgf@path@lastx=\dimen183
\pgf@path@lasty=\dimen184
)
(c:/texlive/2023/texmf-dist/tex/generic/pgf/basiclayer/pgfcorepathusage.code.te
x
File: pgfcorepathusage.code.tex 2023-01-15 v3.1.10 (3.1.10)
\pgf@shorten@end@additional=\dimen185
\pgf@shorten@start@additional=\dimen186
)
(c:/texlive/2023/texmf-dist/tex/generic/pgf/basiclayer/pgfcorescopes.code.tex
File: pgfcorescopes.code.tex 2023-01-15 v3.1.10 (3.1.10)
\pgfpic=\box78
\pgf@hbox=\box79
\pgf@layerbox@main=\box80
\pgf@picture@serial@count=\count296
)
(c:/texlive/2023/texmf-dist/tex/generic/pgf/basiclayer/pgfcoregraphicstate.code
.tex
File: pgfcoregraphicstate.code.tex 2023-01-15 v3.1.10 (3.1.10)
\pgflinewidth=\dimen187
)
(c:/texlive/2023/texmf-dist/tex/generic/pgf/basiclayer/pgfcoretransformations.c
ode.tex
File: pgfcoretransformations.code.tex 2023-01-15 v3.1.10 (3.1.10)
\pgf@pt@x=\dimen188
\pgf@pt@y=\dimen189
\pgf@pt@temp=\dimen190
)
(c:/texlive/2023/texmf-dist/tex/generic/pgf/basiclayer/pgfcorequick.code.tex
File: pgfcorequick.code.tex 2023-01-15 v3.1.10 (3.1.10)
)
(c:/texlive/2023/texmf-dist/tex/generic/pgf/basiclayer/pgfcoreobjects.code.tex
File: pgfcoreobjects.code.tex 2023-01-15 v3.1.10 (3.1.10)
)
(c:/texlive/2023/texmf-dist/tex/generic/pgf/basiclayer/pgfcorepathprocessing.co
de.tex
File: pgfcorepathprocessing.code.tex 2023-01-15 v3.1.10 (3.1.10)
)
(c:/texlive/2023/texmf-dist/tex/generic/pgf/basiclayer/pgfcorearrows.code.tex
File: pgfcorearrows.code.tex 2023-01-15 v3.1.10 (3.1.10)
\pgfarrowsep=\dimen191
)
(c:/texlive/2023/texmf-dist/tex/generic/pgf/basiclayer/pgfcoreshade.code.tex
File: pgfcoreshade.code.tex 2023-01-15 v3.1.10 (3.1.10)
\pgf@max=\dimen192
\pgf@sys@shading@range@num=\count297
\pgf@shadingcount=\count298
)
(c:/texlive/2023/texmf-dist/tex/generic/pgf/basiclayer/pgfcoreimage.code.tex
File: pgfcoreimage.code.tex 2023-01-15 v3.1.10 (3.1.10)
)
(c:/texlive/2023/texmf-dist/tex/generic/pgf/basiclayer/pgfcoreexternal.code.tex
File: pgfcoreexternal.code.tex 2023-01-15 v3.1.10 (3.1.10)
\pgfexternal@startupbox=\box81
) (c:/texlive/2023/texmf-dist/tex/generic/pgf/basiclayer/pgfcorelayers.code.tex
File: pgfcorelayers.code.tex 2023-01-15 v3.1.10 (3.1.10)
)
(c:/texlive/2023/texmf-dist/tex/generic/pgf/basiclayer/pgfcoretransparency.code
.tex
File: pgfcoretransparency.code.tex 2023-01-15 v3.1.10 (3.1.10)
)
(c:/texlive/2023/texmf-dist/tex/generic/pgf/basiclayer/pgfcorepatterns.code.tex
File: pgfcorepatterns.code.tex 2023-01-15 v3.1.10 (3.1.10)
) (c:/texlive/2023/texmf-dist/tex/generic/pgf/basiclayer/pgfcorerdf.code.tex
File: pgfcorerdf.code.tex 2023-01-15 v3.1.10 (3.1.10)
))) (c:/texlive/2023/texmf-dist/tex/generic/pgf/modules/pgfmoduleshapes.code.te
x
File: pgfmoduleshapes.code.tex 2023-01-15 v3.1.10 (3.1.10)
\pgfnodeparttextbox=\box82
)
(c:/texlive/2023/texmf-dist/tex/generic/pgf/modules/pgfmoduleplot.code.tex
File: pgfmoduleplot.code.tex 2023-01-15 v3.1.10 (3.1.10)
)
(c:/texlive/2023/texmf-dist/tex/latex/pgf/compatibility/pgfcomp-version-0-65.st
y
Package: pgfcomp-version-0-65 2023-01-15 v3.1.10 (3.1.10)
\pgf@nodesepstart=\dimen193
\pgf@nodesepend=\dimen194
)
(c:/texlive/2023/texmf-dist/tex/latex/pgf/compatibility/pgfcomp-version-1-18.st
y
Package: pgfcomp-version-1-18 2023-01-15 v3.1.10 (3.1.10)
)) (c:/texlive/2023/texmf-dist/tex/latex/pgf/utilities/pgffor.sty
(c:/texlive/2023/texmf-dist/tex/latex/pgf/utilities/pgfkeys.sty
(c:/texlive/2023/texmf-dist/tex/generic/pgf/utilities/pgfkeys.code.tex))
(c:/texlive/2023/texmf-dist/tex/latex/pgf/math/pgfmath.sty
(c:/texlive/2023/texmf-dist/tex/generic/pgf/math/pgfmath.code.tex))
(c:/texlive/2023/texmf-dist/tex/generic/pgf/utilities/pgffor.code.tex
Package: pgffor 2023-01-15 v3.1.10 (3.1.10)
\pgffor@iter=\dimen195
\pgffor@skip=\dimen196
\pgffor@stack=\toks38
\pgffor@toks=\toks39
))
(c:/texlive/2023/texmf-dist/tex/generic/pgf/frontendlayer/tikz/tikz.code.tex
Package: tikz 2023-01-15 v3.1.10 (3.1.10)

(c:/texlive/2023/texmf-dist/tex/generic/pgf/libraries/pgflibraryplothandlers.co
de.tex
File: pgflibraryplothandlers.code.tex 2023-01-15 v3.1.10 (3.1.10)
\pgf@plot@mark@count=\count299
\pgfplotmarksize=\dimen197
)
\tikz@lastx=\dimen198
\tikz@lasty=\dimen199
\tikz@lastxsaved=\dimen256
\tikz@lastysaved=\dimen257
\tikz@lastmovetox=\dimen258
\tikz@lastmovetoy=\dimen259
\tikzleveldistance=\dimen260
\tikzsiblingdistance=\dimen261
\tikz@figbox=\box83
\tikz@figbox@bg=\box84
\tikz@tempbox=\box85
\tikz@tempbox@bg=\box86
\tikztreelevel=\count300
\tikznumberofchildren=\count301
\tikznumberofcurrentchild=\count302
\tikz@fig@count=\count303

(c:/texlive/2023/texmf-dist/tex/generic/pgf/modules/pgfmodulematrix.code.tex
File: pgfmodulematrix.code.tex 2023-01-15 v3.1.10 (3.1.10)
\pgfmatrixcurrentrow=\count304
\pgfmatrixcurrentcolumn=\count305
\pgf@matrix@numberofcolumns=\count306
)
\tikz@expandcount=\count307

(c:/texlive/2023/texmf-dist/tex/generic/pgf/frontendlayer/tikz/libraries/tikzli
brarytopaths.code.tex
File: tikzlibrarytopaths.code.tex 2023-01-15 v3.1.10 (3.1.10)
)))
(c:/texlive/2023/texmf-dist/tex/latex/l3packages/xfrac/xfrac.sty
(c:/texlive/2023/texmf-dist/tex/latex/l3kernel/expl3.sty
Package: expl3 2023-02-22 L3 programming layer (loader) 

(c:/texlive/2023/texmf-dist/tex/latex/l3backend/l3backend-pdftex.def
File: l3backend-pdftex.def 2023-01-16 L3 backend support: PDF output (pdfTeX)
\l__color_backend_stack_int=\count308
\l__pdf_internal_box=\box87
))
(c:/texlive/2023/texmf-dist/tex/latex/l3packages/l3keys2e/l3keys2e.sty
Package: l3keys2e 2023-02-02 LaTeX2e option processing using LaTeX3 keys
)
(c:/texlive/2023/texmf-dist/tex/latex/base/textcomp.sty
Package: textcomp 2020/02/02 v2.0n Standard LaTeX package
)
(c:/texlive/2023/texmf-dist/tex/latex/l3packages/xparse/xparse.sty
Package: xparse 2023-02-02 L3 Experimental document command parser
)
(c:/texlive/2023/texmf-dist/tex/latex/l3packages/xtemplate/xtemplate.sty
Package: xtemplate 2023-02-02 L3 Experimental prototype document functions
\l__xtemplate_tmp_dim=\dimen262
\l__xtemplate_tmp_int=\count309
\l__xtemplate_tmp_muskip=\muskip18
\l__xtemplate_tmp_skip=\skip60
)
Package: xfrac 2023-02-02 L3 Experimental split-level fractions
\l__xfrac_slash_box=\box88
\l__xfrac_tmp_box=\box89
\l__xfrac_denominator_bot_sep_dim=\dimen263
\l__xfrac_numerator_bot_sep_dim=\dimen264
\l__xfrac_numerator_top_sep_dim=\dimen265
\l__xfrac_slash_left_sep_dim=\dimen266
\l__xfrac_slash_right_sep_dim=\dimen267
\l__xfrac_slash_left_muskip=\muskip19
\l__xfrac_slash_right_muskip=\muskip20

Package xtemplate Info: Declaring object type 'xfrac' taking 3 argument(s) on
(xtemplate)             line 80.

)
(c:/texlive/2023/texmf-dist/tex/latex/units/nicefrac.sty
Package: nicefrac 1998/08/04 v0.9b Nice fractions
\L@UnitsRaiseDisplaystyle=\skip61
\L@UnitsRaiseTextstyle=\skip62
\L@UnitsRaiseScriptstyle=\skip63

(c:/texlive/2023/texmf-dist/tex/latex/base/ifthen.sty
Package: ifthen 2022/04/13 v1.1d Standard LaTeX ifthen package (DPC)
))
(c:/texlive/2023/texmf-dist/tex/generic/pgf/libraries/pgflibraryarrows.meta.cod
e.tex
File: pgflibraryarrows.meta.code.tex 2023-01-15 v3.1.10 (3.1.10)
\pgfarrowinset=\dimen268
\pgfarrowlength=\dimen269
\pgfarrowwidth=\dimen270
\pgfarrowlinewidth=\dimen271
)
Package: chemformula 2022/01/23 v4.17 typeset chemical compounds and reactions 
(CN)
\l__chemformula_tmpa_dim=\dimen272
\l__chemformula_tmpb_dim=\dimen273
\l__chemformula_tmpc_dim=\dimen274
\l__chemformula_tmpa_int=\count310
\l__chemformula_tmpb_int=\count311
\l__chemformula_tmpc_int=\count312
\l__chemformula_tmpa_box=\box90
\l__chemformula_tmpb_box=\box91
\l__chemformula_arrow_length_dim=\dimen275
\l__chemformula_arrow_label_height_dim=\dimen276
\l__chemformula_arrow_label_offset_dim=\dimen277
\l__chemformula_arrow_minimum_length_dim=\dimen278
\l__chemformula_arrow_shortage_dim=\dimen279
\l__chemformula_arrow_offset_dim=\dimen280
\l__chemformula_arrow_yshift_dim=\dimen281
\l__chemformula_radical_radius_dim=\dimen282
\l__chemformula_radical_hshift_dim=\dimen283
\l__chemformula_radical_vshift_dim=\dimen284
\l__chemformula_radical_space_dim=\dimen285
\l__chemformula_arrow_head_dim=\dimen286
\l__chemformula_name_dim=\dimen287
\l__chemformula_adduct_space_dim=\dimen288
\l__chemformula_charge_shift_dim=\dimen289
\l__chemformula_subscript_shift_dim=\dimen290
\l__chemformula_superscript_shift_dim=\dimen291
\l__chemformula_subscript_dim=\dimen292
\l__chemformula_superscript_dim=\dimen293
\l__chemformula_bond_dim=\dimen294
\l__chemformula_bond_space_dim=\dimen295
\l__chemformula_elspec_pair_distance_dim=\dimen296
\l__chemformula_elspec_pair_line_length_dim=\dimen297
\l__chemformula_elspec_pair_width_dim=\dimen298
\l__chemformula_kroegervink_positive_radius_dim=\dimen299
\l__chemformula_kroegervink_positive_hshift_dim=\dimen300
\l__chemformula_kroegervink_positive_vshift_dim=\dimen301
\l__chemformula_kroegervink_positive_space_dim=\dimen302
\l__chemformula_stoich_space_skip=\skip64
\l__chemformula_math_space_skip=\skip65
\l__chemformula_additions_symbol_space_skip=\skip66
\l__chemformula_count_tokens_int=\count313
\g__chemformula_lewis_int=\count314
\l__chemformula_arrow_arg_i_box=\box92
\l__chemformula_arrow_arg_ii_box=\box93
\l__chemformula_superscript_box=\box94
\l__chemformula_subscript_box=\box95
\l__chemformula_plus_space_skip=\skip67
\l__chemformula_minus_space_skip=\skip68
) (c:/texlive/2023/texmf-dist/tex/latex/booktabs/booktabs.sty
Package: booktabs 2020/01/12 v1.61803398 Publication quality tables
\heavyrulewidth=\dimen303
\lightrulewidth=\dimen304
\cmidrulewidth=\dimen305
\belowrulesep=\dimen306
\belowbottomsep=\dimen307
\aboverulesep=\dimen308
\abovetopsep=\dimen309
\cmidrulesep=\dimen310
\cmidrulekern=\dimen311
\defaultaddspace=\dimen312
\@cmidla=\count315
\@cmidlb=\count316
\@aboverulesep=\dimen313
\@belowrulesep=\dimen314
\@thisruleclass=\count317
\@lastruleclass=\count318
\@thisrulewidth=\dimen315
)
Class revtex4-1 Info: Unrecognized LaTeX tabular. Please update this document c
lass! (Proceeding with fingers crossed.) on input line 32.
Class revtex4-1 Info: Patching unrecognized longtable package. (Proceeding with
 fingers crossed) on input line 32.
Class revtex4-1 Info: cite was not loaded (OK!) on input line 32.
Class revtex4-1 Info: mcite was not loaded (OK!) on input line 32.
Class revtex4-1 Info: multicol was not loaded (OK!) on input line 32.

No file main.aux.
\openout1 = `main.aux'.

LaTeX Font Info:    Checking defaults for OML/cmm/m/it on input line 32.
LaTeX Font Info:    ... okay on input line 32.
LaTeX Font Info:    Checking defaults for OMS/cmsy/m/n on input line 32.
LaTeX Font Info:    ... okay on input line 32.
LaTeX Font Info:    Checking defaults for OT1/cmr/m/n on input line 32.
LaTeX Font Info:    ... okay on input line 32.
LaTeX Font Info:    Checking defaults for T1/cmr/m/n on input line 32.
LaTeX Font Info:    ... okay on input line 32.
LaTeX Font Info:    Checking defaults for TS1/cmr/m/n on input line 32.
LaTeX Font Info:    ... okay on input line 32.
LaTeX Font Info:    Checking defaults for OMX/cmex/m/n on input line 32.
LaTeX Font Info:    ... okay on input line 32.
LaTeX Font Info:    Checking defaults for U/cmr/m/n on input line 32.
LaTeX Font Info:    ... okay on input line 32.
(c:/texlive/2023/texmf-dist/tex/context/base/mkii/supp-pdf.mkii
[Loading MPS to PDF converter (version 2006.09.02).]
\scratchcounter=\count319
\scratchdimen=\dimen316
\scratchbox=\box96
\nofMPsegments=\count320
\nofMParguments=\count321
\everyMPshowfont=\toks40
\MPscratchCnt=\count322
\MPscratchDim=\dimen317
\MPnumerator=\count323
\makeMPintoPDFobject=\count324
\everyMPtoPDFconversion=\toks41
) (c:/texlive/2023/texmf-dist/tex/latex/epstopdf-pkg/epstopdf-base.sty
Package: epstopdf-base 2020-01-24 v2.11 Base part for package epstopdf
Package epstopdf-base Info: Redefining graphics rule for `.eps' on input line 4
85.

(c:/texlive/2023/texmf-dist/tex/latex/latexconfig/epstopdf-sys.cfg
File: epstopdf-sys.cfg 2010/07/13 v1.3 Configuration of (r)epstopdf for TeX Liv
e
))
\openout3 = `mainNotes.bib'.

LaTeX Font Info:    Trying to load font information for U+msa on input line 49.


(c:/texlive/2023/texmf-dist/tex/latex/amsfonts/umsa.fd
File: umsa.fd 2013/01/14 v3.01 AMS symbols A
)
LaTeX Font Info:    Trying to load font information for U+msb on input line 49.


(c:/texlive/2023/texmf-dist/tex/latex/amsfonts/umsb.fd
File: umsb.fd 2013/01/14 v3.01 AMS symbols B
) [1{c:/texlive/2023/texmf-var/fonts/map/pdftex/updmap/pdftex.map}]
<Endonanocapsules.png, id=16, 1419.12pt x 1067.844pt>
File: Endonanocapsules.png Graphic file (type png)
<use Endonanocapsules.png>
Package pdftex.def Info: Endonanocapsules.png  used on input line 55.
(pdftex.def)             Requested size: 510.0pt x 383.7555pt.
 [2 <./Endonanocapsules.png>]
<B24N24endonanoMg.png, id=23, 1292.65468pt x 1292.65468pt>
File: B24N24endonanoMg.png Graphic file (type png)
<use B24N24endonanoMg.png>
Package pdftex.def Info: B24N24endonanoMg.png  used on input line 63.
(pdftex.def)             Requested size: 510.0pt x 509.99142pt.
<Energy_Levels_I2_B24N24.png, id=24, 170.6375pt x 853.1875pt>
File: Energy_Levels_I2_B24N24.png Graphic file (type png)
<use Energy_Levels_I2_B24N24.png>
Package pdftex.def Info: Energy_Levels_I2_B24N24.png  used on input line 69.
(pdftex.def)             Requested size: 101.99844pt x 510.00273pt.

[3 <./B24N24endonanoMg.png>] [4 <./Energy_Levels_I2_B24N24.png>] [5] [6]
[7] [8] [9] [10] [11] [12] [13] [14]
No file main.bbl.
[15] (./main.aux)

LaTeX Warning: Label(s) may have changed. Rerun to get cross-references right.

 ) 
Here is how much of TeX's memory you used:
 18277 strings out of 476025
 368098 string characters out of 5794014
 2026382 words of memory out of 5000000
 38388 multiletter control sequences out of 15000+600000
 521863 words of font info for 70 fonts, out of 8000000 for 9000
 1141 hyphenation exceptions out of 8191
 99i,12n,103p,432b,535s stack positions out of 10000i,1000n,20000p,200000b,200000s
<c:/texlive/2023/texmf-dist/fonts/type1/public/amsfonts/cm/cmbx12.pfb><c:/tex
live/2023/texmf-dist/fonts/type1/public/amsfonts/cm/cmbx8.pfb><c:/texlive/2023/
texmf-dist/fonts/type1/public/amsfonts/cm/cmbx9.pfb><c:/texlive/2023/texmf-dist
/fonts/type1/public/amsfonts/cm/cmr10.pfb><c:/texlive/2023/texmf-dist/fonts/typ
e1/public/amsfonts/cm/cmr6.pfb><c:/texlive/2023/texmf-dist/fonts/type1/public/a
msfonts/cm/cmr7.pfb><c:/texlive/2023/texmf-dist/fonts/type1/public/amsfonts/cm/
cmr9.pfb><c:/texlive/2023/texmf-dist/fonts/type1/public/amsfonts/cm/cmti9.pfb>
Output written on main.pdf (15 pages, 25444071 bytes).
PDF statistics:
 102 PDF objects out of 1000 (max. 8388607)
 63 compressed objects within 1 object stream
 0 named destinations out of 1000 (max. 500000)
 28 words of extra memory for PDF output out of 10000 (max. 10000000)
