# Supplementary material for: Structural, Electronic and Vibrational Properties of B24N24 Nanocapsules: Novel Anodes for Magnesium Batteries
Source: Nanomaterials (Basel). 2024 Jan 26;14(3):271. doi: 10.3390/nano14030271 (PMC10856419; doi:10.3390/nano14030271)
Supplement: Supplementary file 1 [file nanomaterials-14-00271-s001.zip › main.tex]

%\documentclass[oneside,12pt,a4paper,palatino]{memoir} %for a long document

%%%%%%%%%%%%%%%%
\documentclass[showpacs,prb,superscriptaddress,aps,floatfix]{revtex4-1}

%\usepackage[a4paper]{geometry}
%\usepackage[utf8]{inputenc}
\usepackage[english]{babel}
\usepackage[utf8x]{inputenc}
%\usepackage[T1]{fontenc}
\usepackage{graphicx}
\usepackage{amsmath}
\usepackage{amssymb}
\usepackage{braket}
\usepackage{makeidx}
%\usepackage{physics}
\usepackage{color}
\usepackage{ulem}
\usepackage{longtable}

%%%%%%%%%%%%%%%%%%%%%%

\renewcommand{\thefigure}{S\arabic{figure}}
\renewcommand{\thetable}{S\arabic{table}}
\usepackage{chemformula}
% package inclusi da Francesco
\usepackage{color}
\usepackage{booktabs}
\providecommand{\fbcom}[1]{{\color{orange}{\emph{[FB: #1]}}}}
% fine FB

\begin{document}
\title{Supplementary Material\\
Structural, electronic and vibrational properties of \ch{B24N24} nanocapsules: novel anodes for magnesium batteries}

\author{Domenico Corona}
\affiliation{Department of Physics, University of Rome Tor Vergata, and  INFN, Via della Ricerca Scientifica 1, 00133 Rome, Italy; domenico.corona@roma2.infn.it (D.C.); olivia.pulci@roma2.infn.it (O.P.)}
\author{Francesco Buonocore}
\affiliation{Energy Technologies and Renewable Sources (TERIN) Department, Italian National Agency for New Technologies, Energy and Sustainable Economic Development (ENEA), Casaccia Research Centre, 00123 Rome, Italy; francesco.buonocore@enea.it (F.B.); massimo.celino@enea.it (M.C.)}
\author{Friedhelm Bechstedt}
\affiliation{Institut für Festkörpertheorie und -optik, Friedrich Schiller Universität, Max Wien Platz 1, 07743 Jena, Germany; friedhelm.bechstedt@uni-jena.de}
\author{Massimo Celino}
\affiliation{Energy Technologies and Renewable Sources (TERIN) Department, Italian National Agency for New Technologies, Energy and Sustainable Economic Development (ENEA), Casaccia Research Centre, 00123 Rome, Italy; francesco.buonocore@enea.it (F.B.); massimo.celino@enea.it (M.C.)}
\author{Olivia Pulci}
\affiliation{Department of Physics, University of Rome Tor Vergata, and  INFN, Via della Ricerca Scientifica 1, 00133 Rome, Italy; domenico.corona@roma2.infn.it (D.C.); olivia.pulci@roma2.infn.it (O.P.)}

\date{\today}

\maketitle

\section{Geometrical Structures}

\begin{figure*}[htpb]
\centering
\includegraphics[width=1.0\textwidth]{Endonanocapsules.png}
\caption{Geometrically optimized structures and molecular orbitals plots for (from left to right): \ch{Cl2}/\ch{B24N24}, \ch{Br2}/\ch{B24N24}, \ch{I2}/\ch{B24N24}, \ch{S2}/\ch{B24N24} and \ch{Se2}/\ch{B24N24}. Distances are in Å.\label{B24N24_Nanocapsules}}
\end{figure*}

\newpage

\begin{figure*}[htpb]
\centering
\includegraphics[width=1.0\textwidth]{B24N24endonanoMg.png}
\caption{Geometrically optimized structures and molecular orbitals plots for (from top to bottom): \ch{Cl2}/\ch{B24N24}@\ch{Mg}, \ch{Br2}/\ch{B24N24}@\ch{Mg}, \ch{I2}/\ch{B24N24}@\ch{Mg}, \ch{S2}/\ch{B24N24}@\ch{Mg} and \ch{Se2}/\ch{B24N24}@\ch{Mg}. Distances are in Å.\label{B24N24_Nanocapsules_Mg}}
\end{figure*}

\begin{figure*}[htpb]
\centering
\includegraphics[width=0.2\textwidth]{Energy_Levels_I2_B24N24.png}
\caption{\textcolor{red}{Energy level diagram for \ch{I2}/\ch{B24N24}. The energy range considered is between -7.5 eV and the vacuum level (blue line), and the frontier orbitals are denoted in red lines.} \label{EnergyLevelsI2B24N24}}
\end{figure*}
\newpage


\section{Vibrational Analysis}


\begin{longtable}{|l|l|l|}
    \hline
    \textbf{Frequency (1/cm)}  &  \textbf{Intensity IR (km/mol)}  &  \textbf{Intensity Raman (km/mol)}  \\ \hline
        66.19 & 0.01 & 1.549 \\ \hline
        89.02 & 0.78 & 20.906 \\ \hline
        95.46 & 0.75 & 17.194 \\ \hline
        100.65 & 1.16 & 8.716 \\ \hline
        121.22 & 0.06 & 5.879 \\ \hline
        123.63 & 0.31 & 1.747 \\ \hline
        127.2 & 0.04 & 1.798 \\ \hline
        133.65 & 0.14 & 1.78 \\ \hline
        155.24 & 0.07 & 0.138 \\ \hline
        162.09 & 0.83 & 0.15 \\ \hline
        163.91 & 1.8 & 0.275 \\ \hline
        171.23 & 1.53 & 0.008 \\ \hline
        214.71 & 0.22 & 3.845 \\ \hline
        234.92 & 8.69 & 0.022 \\ \hline
        243.31 & 7.31 & 0.088 \\ \hline
        277.45 & 0.03 & 0.293 \\ \hline
        281.25 & 0.02 & 19.497 \\ \hline
        292.09 & 0.03 & 1.716 \\ \hline
        318.81 & 2.18 & 0.484 \\ \hline
        323.38 & 2.02 & 0.544 \\ \hline
        334.26 & 0.26 & 0.052 \\ \hline
        337.52 & 0.54 & 0.011 \\ \hline
        349.07 & 0.92 & 0.757 \\ \hline
        352.7 & 0.15 & 0.117 \\ \hline
        356.34 & 0.15 & 0.127 \\ \hline
        373.97 & 2.41 & 0.055 \\ \hline
        374.95 & 1.81 & 0.079 \\ \hline
        384.02 & 0.02 & 0.932 \\ \hline
        388.42 & 0.08 & 0.12 \\ \hline
        401.97 & 6.2 & 0.23 \\ \hline
        404.4 & 0.42 & 0.044 \\ \hline
        412.1 & 7.66 & 0.215 \\ \hline
        450.21 & 0.07 & 5.425 \\ \hline
        461.31 & 26.65 & 0.366 \\ \hline
        475.93 & 20.58 & 0.304 \\ \hline
        482.4 & 0.41 & 0.05 \\ \hline
        484.64 & 1.48 & 0.437 \\ \hline
        491.9 & 0.48 & 0.095 \\ \hline
        504.42 & 0.41 & 0.294 \\ \hline
        505.27 & 0.3 & 0.808 \\ \hline
        510.65 & 12.86 & 0.045 \\ \hline
        512.92 & 14.17 & 0.017 \\ \hline
        514.82 & 6.65 & 0.082 \\ \hline
        541.76 & 10.46 & 0.033 \\ \hline
        542.18 & 11.02 & 0.085 \\ \hline
        546.05 & 11.98 & 0.131 \\ \hline
        549.94 & 7.72 & 0.184 \\ \hline
        552.83 & 2.4 & 0.174 \\ \hline
        565.85 & 9.94 & 0.005 \\ \hline
        571.17 & 9.35 & 0.007 \\ \hline
        577.98 & 0.14 & 0.018 \\ \hline
        582.56 & 0.75 & 0.014 \\ \hline
        588.89 & 10.21 & 0.087 \\ \hline
        596.54 & 5.23 & 0.14 \\ \hline
        602.78 & 2.89 & 0.01 \\ \hline
        606.11 & 3.48 & 0.02 \\ \hline
        628.67 & 3.82 & 0.048 \\ \hline
        634.79 & 3.69 & 0.054 \\ \hline
        635.53 & 4.91 & 0.028 \\ \hline
        665.3 & 1.33 & 0.193 \\ \hline
        668.07 & 6.13 & 0.155 \\ \hline
        685.17 & 5.55 & 0.037 \\ \hline
        690.55 & 3.91 & 0.403 \\ \hline
        691.93 & 98.07 & 1.129 \\ \hline
        695.41 & 30.03 & 3.105 \\ \hline
        698.52 & 79.66 & 0.985 \\ \hline
        717.72 & 0.05 & 4.11 \\ \hline
        724.22 & 28.34 & 0.056 \\ \hline
        728.07 & 41.6 & 0.07 \\ \hline
        728.79 & 146.78 & 0.016 \\ \hline
        729.43 & 59.26 & 0.082 \\ \hline
        733.38 & 2.02 & 1.745 \\ \hline
        735.72 & 0.72 & 3.649 \\ \hline
        740.3 & 140.04 & 0.042 \\ \hline
        742.36 & 88.23 & 0.044 \\ \hline
        766.07 & 0.41 & 0.01 \\ \hline
        772.94 & 2.12 & 0.035 \\ \hline
        785.06 & 0.71 & 0.097 \\ \hline
        785.8 & 2.62 & 0.145 \\ \hline
        792.26 & 350.95 & 0.052 \\ \hline
        794.39 & 126.06 & 0.173 \\ \hline
        799.33 & 0.75 & 5.977 \\ \hline
        835.89 & 16.73 & 0.567 \\ \hline
        839.26 & 19.09 & 0.519 \\ \hline
        855.62 & 3.86 & 0.047 \\ \hline
        861.46 & 1.63 & 0.039 \\ \hline
        863.28 & 2.76 & 0.064 \\ \hline
        863.59 & 1.84 & 0.089 \\ \hline
        866.82 & 1.27 & 0.012 \\ \hline
        881.22 & 0.17 & 0.099 \\ \hline
        881.91 & 0.71 & 0.258 \\ \hline
        882.53 & 0.53 & 0.262 \\ \hline
        887.14 & 0.13 & 0.05 \\ \hline
        906.19 & 0.36 & 0.052 \\ \hline
        912.52 & 1.18 & 0.055 \\ \hline
        958.05 & 0.36 & 0.268 \\ \hline
        976.55 & 37.15 & 0.013 \\ \hline
        978.29 & 35.19 & 0.012 \\ \hline
        1.00E+03 & 1.08 & 0.246 \\ \hline
        1.01E+03 & 67.49 & 0.07 \\ \hline
        1.08E+03 & 7.27 & 0.003 \\ \hline
        1.08E+03 & 9.14 & 0.02 \\ \hline
        1.11E+03 & 1.28 & 0.186 \\ \hline
        1.12E+03 & 8.76 & 0.055 \\ \hline
        1.15E+03 & 78.31 & 0.035 \\ \hline
        1.16E+03 & 51.27 & 0.047 \\ \hline
        1.17E+03 & 1.81 & 0.444 \\ \hline
        1.17E+03 & 6.1 & 0.113 \\ \hline
        1.19E+03 & 68.16 & 0.062 \\ \hline
        1.19E+03 & 150.72 & 0.005 \\ \hline
        1.19E+03 & 54.99 & 0.063 \\ \hline
        1.21E+03 & 57.63 & 0.023 \\ \hline
        1.22E+03 & 49.76 & 0.064 \\ \hline
        1.22E+03 & 40.03 & 0.029 \\ \hline
        1.23E+03 & 3.01 & 0.065 \\ \hline
        1.26E+03 & 48.48 & 0.131 \\ \hline
        1.26E+03 & 1.65E+03 & 0.024 \\ \hline
        1.27E+03 & 346.67 & 0.11 \\ \hline
        1.30E+03 & 985.72 & 0.007 \\ \hline
        1.31E+03 & 65.93 & 0.02 \\ \hline
        1.31E+03 & 64.04 & 0.017 \\ \hline
        1.32E+03 & 7.85 & 0.489 \\ \hline
        1.36E+03 & 106.03 & 0.007 \\ \hline
        1.37E+03 & 23.43 & 0.004 \\ \hline
        1.41E+03 & 1.94E+03 & 0.011 \\ \hline
        1.42E+03 & 1.81E+03 & 0.085 \\ \hline
        1.42E+03 & 232.15 & 0.561 \\ \hline
        1.44E+03 & 1.35E+03 & 0.123 \\ \hline
        1.44E+03 & 548.32 & 0.144 \\ \hline
        1.45E+03 & 5.37 & 0.173 \\ \hline
        1.49E+03 & 24.24 & 0.012 \\ \hline
        1.51E+03 & 27.25 & 0.046 \\ \hline
        1.52E+03 & 26.44 & 0.051 \\ \hline
        1.56E+03 & 6.13 & 0.113 \\ \hline
        1.95E+03 & 0.31 & 7.176 \\ \hline
        1.98E+03 & 3.61 & 0.023 \\ \hline
        1.98E+03 & 67.74 & 0.451 \\ \hline
        2.05E+03 & 5.72E+03 & 0.017 \\ \hline
\caption{Vibrational Analysis of the systems \ch{B24N24}.} \label{tab:B24N24}
 \end{longtable}

\newpage


\begin{longtable}{|l|l|l|}
\hline
        \textbf{Frequency (1/cm)}  & \textbf{Intensity IR (km/mol)}  & \textbf{Intensity Raman (km/mol)}  \\ \hline
        43.64 & 1.54 & 32.591 \\ \hline
        55.78 & 0.94 & 31.931 \\ \hline
        87.49 & 0.34 & 6.495 \\ \hline
        95.91 & 0.14 & 1.747 \\ \hline
        103.24 & 0.31 & 0.91 \\ \hline
        116.51 & 6.32 & 7.21 \\ \hline
        145.77 & 0.72 & 2.356 \\ \hline
        151.67 & 2.66 & 1.813 \\ \hline
        152.97 & 3.56 & 5.533 \\ \hline
        162.52 & 2.42 & 6.599 \\ \hline
        175.08 & 4.85 & 3.447 \\ \hline
        186.94 & 6.66 & 6.005 \\ \hline
        200.78 & 6.4 & 0.067 \\ \hline
        226.76 & 0.8 & 0.124 \\ \hline
        236.43 & 0.43 & 0.305 \\ \hline
        255.6 & 7.22 & 1.651 \\ \hline
        258.83 & 11.66 & 1.161 \\ \hline
        272.52 & 24.25 & 8.532 \\ \hline
        276.69 & 18.6 & 12.416 \\ \hline
        291.74 & 12.5 & 1.877 \\ \hline
        299.21 & 12.46 & 0.961 \\ \hline
        303.85 & 2.61 & 0.326 \\ \hline
        304.91 & 1.99 & 2.747 \\ \hline
        310.71 & 19.87 & 8.88 \\ \hline
        323.58 & 4.11 & 0.371 \\ \hline
        324.79 & 7.96 & 0.671 \\ \hline
        332.77 & 1.19 & 0.214 \\ \hline
        336.78 & 0.54 & 1.06 \\ \hline
        338.48 & 1.46 & 0.881 \\ \hline
        345.46 & 22.21 & 0.621 \\ \hline
        362.22 & 2.57 & 0.682 \\ \hline
        368.51 & 2.37 & 0.56 \\ \hline
        378.89 & 2.14 & 0.785 \\ \hline
        391.47 & 1.56 & 1.048 \\ \hline
        399.8 & 11.91 & 1.327 \\ \hline
        402.43 & 47.45 & 0.853 \\ \hline
        417.35 & 7.69 & 0.504 \\ \hline
        422.04 & 16.19 & 0.142 \\ \hline
        423.75 & 49.09 & 0.936 \\ \hline
        433.63 & 1.27 & 2.197 \\ \hline
        437.3 & 12.82 & 0.702 \\ \hline
        455.08 & 8.93 & 1.024 \\ \hline
        460.06 & 17.88 & 0.29 \\ \hline
        467.37 & 3.11 & 0.272 \\ \hline
        475.03 & 52.99 & 0.276 \\ \hline
        486.35 & 3.41 & 0.201 \\ \hline
        493.83 & 30.71 & 0.858 \\ \hline
        497.8 & 14.23 & 0.176 \\ \hline
        505.37 & 40.83 & 0.383 \\ \hline
        508.45 & 4.5 & 0.18 \\ \hline
        510.63 & 4.46 & 0.279 \\ \hline
        514.3 & 13.24 & 0.027 \\ \hline
        519.5 & 6.18 & 0.195 \\ \hline
        523.05 & 22.47 & 0.236 \\ \hline
        529.18 & 38.69 & 0.202 \\ \hline
        533.91 & 40.42 & 0.088 \\ \hline
        545.56 & 50.41 & 0.304 \\ \hline
        548.32 & 39.27 & 0.842 \\ \hline
        560.92 & 46.23 & 0.987 \\ \hline
        563.06 & 14.26 & 0.172 \\ \hline
        571.41 & 22.05 & 0.479 \\ \hline
        585.6 & 11.08 & 0.187 \\ \hline
        593.67 & 7.81 & 6.218 \\ \hline
        609.62 & 22.88 & 0.494 \\ \hline
        611.57 & 5.61 & 0.303 \\ \hline
        619.11 & 23.91 & 0.157 \\ \hline
        627.56 & 0.45 & 0.088 \\ \hline
        635.77 & 10.11 & 0.354 \\ \hline
        641.25 & 3.15 & 0.38 \\ \hline
        656.71 & 17.54 & 0.113 \\ \hline
        660.54 & 4.77 & 0.05 \\ \hline
        668.12 & 45.97 & 0.347 \\ \hline
        673.52 & 5.98 & 0.264 \\ \hline
        675.89 & 3.16 & 0.336 \\ \hline
        684.5 & 7.68 & 0.389 \\ \hline
        689.47 & 5.88 & 2.148 \\ \hline
        696.39 & 57.45 & 1.045 \\ \hline
        701.33 & 73.57 & 2.96 \\ \hline
        704.41 & 33.62 & 2.067 \\ \hline
        705.45 & 155.32 & 0.161 \\ \hline
        710.7 & 185.98 & 0.153 \\ \hline
        710.94 & 98.01 & 0.371 \\ \hline
        726.76 & 31.47 & 0.523 \\ \hline
        733.99 & 37.04 & 0.183 \\ \hline
        738.76 & 5.93 & 1.228 \\ \hline
        746.27 & 26.71 & 0.582 \\ \hline
        772.58 & 66.2 & 0.903 \\ \hline
        773.88 & 43.52 & 0.277 \\ \hline
        780.27 & 89.57 & 0.275 \\ \hline
        781.63 & 85.55 & 0.649 \\ \hline
        784.86 & 114.84 & 0.428 \\ \hline
        789.02 & 78.82 & 0.402 \\ \hline
        794 & 26.01 & 2.056 \\ \hline
        797.04 & 76.51 & 0.732 \\ \hline
        823.3 & 28.39 & 0.169 \\ \hline
        829.1 & 1.27 & 0.062 \\ \hline
        840.23 & 0.11 & 0.722 \\ \hline
        882.28 & 4.29 & 0.064 \\ \hline
        888.49 & 6.7 & 0.085 \\ \hline
        898.14 & 1.54 & 0.219 \\ \hline
        922.07 & 1.88 & 0.012 \\ \hline
        924.16 & 2.43 & 0.024 \\ \hline
        968.67 & 19.31 & 0.033 \\ \hline
        975.7 & 17.34 & 0.037 \\ \hline
        981.72 & 2.69 & 0.138 \\ \hline
        996.48 & 11 & 0.052 \\ \hline
        1.00E+03 & 60.56 & 0.122 \\ \hline
        1.01E+03 & 35.66 & 0.222 \\ \hline
        1.03E+03 & 31.51 & 0.153 \\ \hline
        1.04E+03 & 24.08 & 0.198 \\ \hline
        1.07E+03 & 13.86 & 0.086 \\ \hline
        1.08E+03 & 100.56 & 0.006 \\ \hline
        1.10E+03 & 85.04 & 0.043 \\ \hline
        1.10E+03 & 39.76 & 0.119 \\ \hline
        1.11E+03 & 207.78 & 0.26 \\ \hline
        1.13E+03 & 24.64 & 0.174 \\ \hline
        1.13E+03 & 21.96 & 0.489 \\ \hline
        1.14E+03 & 222.19 & 0.112 \\ \hline
        1.15E+03 & 17.95 & 0.046 \\ \hline
        1.16E+03 & 24.61 & 0.066 \\ \hline
        1.17E+03 & 13.46 & 0.346 \\ \hline
        1.18E+03 & 852.03 & 0.194 \\ \hline
        1.22E+03 & 57.82 & 0.016 \\ \hline
        1.23E+03 & 386.9 & 0.037 \\ \hline
        1.23E+03 & 59.53 & 0.028 \\ \hline
        1.24E+03 & 118.48 & 0.027 \\ \hline
        1.25E+03 & 212.05 & 0.039 \\ \hline
        1.26E+03 & 70.61 & 0.07 \\ \hline
        1.28E+03 & 728.1 & 0.007 \\ \hline
        1.28E+03 & 343.25 & 0.408 \\ \hline
        1.32E+03 & 617.82 & 0.244 \\ \hline
        1.33E+03 & 523.84 & 0.106 \\ \hline
        1.34E+03 & 655.13 & 0.101 \\ \hline
        1.34E+03 & 447.42 & 0.065 \\ \hline
        1.37E+03 & 239.9 & 0.126 \\ \hline
        1.37E+03 & 14.9 & 0.159 \\ \hline
        1.38E+03 & 206.11 & 0.1 \\ \hline
        1.38E+03 & 9.52 & 0.146 \\ \hline
        1.44E+03 & 1.14E+03 & 0.021 \\ \hline
        1.45E+03 & 310.79 & 0.08 \\ \hline
        1.76E+03 & 47.88 & 2.048 \\ \hline
        1.78E+03 & 110.72 & 0.467 \\ \hline
        1.80E+03 & 426.8 & 0.554 \\ \hline
        1.83E+03 & 1.97E+03 & 0.229 \\ \hline
\caption{Vibrational Analysis of the systems \ch{I2/B24N24}.} \label{tab:B24N24_I2}
 \end{longtable}

\newpage


\begin{longtable}{|l|l|l|}
    \hline
        \textbf{Frequency (1/cm)}   &  \textbf{Intensity IR (km/mol)}  &  \textbf{Intensity Raman (km/mol)}  \\ \hline
        40.81 & 0.15 & 102.148 \\ \hline
        52.66 & 6.56 & 777.117 \\ \hline
        59.31 & 4.95 & 321.028 \\ \hline
        63.94 & 5.55 & 705.092 \\ \hline
        79.69 & 1.02 & 54.123 \\ \hline
        97.45 & 0.07 & 19.123 \\ \hline
        106.6 & 0.45 & 5.46 \\ \hline
        123.78 & 1.14 & 5.911 \\ \hline
        139.95 & 3.06 & 6.326 \\ \hline
        145.17 & 0.64 & 5.969 \\ \hline
        153.65 & 2.25 & 17.765 \\ \hline
        157.54 & 0.36 & 25.881 \\ \hline
        169.01 & 0.92 & 9.41 \\ \hline
        187.82 & 0.29 & 16.441 \\ \hline
        205.98 & 0.96 & 8.854 \\ \hline
        220.53 & 1.79 & 28.951 \\ \hline
        231.33 & 6.83 & 54.491 \\ \hline
        241.35 & 0.87 & 1.257 \\ \hline
        251.38 & 9.79 & 74.171 \\ \hline
        254.14 & 1.32 & 12.812 \\ \hline
        272.76 & 1.66 & 9.6 \\ \hline
        284.61 & 4.06 & 3.776 \\ \hline
        291.65 & 8.14 & 1.472 \\ \hline
        295.68 & 2.22 & 6.591 \\ \hline
        300.66 & 9.55 & 7.018 \\ \hline
        306.11 & 3.06 & 4.246 \\ \hline
        310.54 & 5.5 & 4.138 \\ \hline
        319.57 & 5.46 & 11.647 \\ \hline
        329.4 & 1.62 & 1.289 \\ \hline
        333.93 & 0.44 & 3.852 \\ \hline
        339.09 & 4.74 & 1.389 \\ \hline
        347.87 & 3.17 & 1.023 \\ \hline
        356.75 & 13.76 & 4.128 \\ \hline
        364.47 & 5.32 & 1.416 \\ \hline
        370.8 & 2.82 & 1.435 \\ \hline
        376.81 & 0.11 & 8.805 \\ \hline
        386.17 & 6.19 & 10.516 \\ \hline
        399.68 & 0.43 & 0.512 \\ \hline
        410.22 & 3.59 & 3.208 \\ \hline
        418.35 & 9.66 & 10.856 \\ \hline
        426.88 & 8.26 & 2.759 \\ \hline
        431.4 & 63.48 & 23.551 \\ \hline
        437.78 & 18.96 & 3.556 \\ \hline
        445.69 & 21.25 & 1.609 \\ \hline
        455.9 & 45.01 & 7.708 \\ \hline
        460.95 & 24.04 & 3.19 \\ \hline
        466.97 & 22.53 & 3.132 \\ \hline
        481.58 & 3.8 & 0.578 \\ \hline
        483.78 & 15.34 & 2.468 \\ \hline
        495.39 & 21.49 & 13.84 \\ \hline
        497.48 & 21.01 & 9.468 \\ \hline
        505.23 & 9.06 & 0.786 \\ \hline
        509.91 & 24.95 & 1.893 \\ \hline
        512.37 & 6.18 & 1.791 \\ \hline
        516.76 & 5.5 & 0.538 \\ \hline
        518.69 & 11.91 & 1.214 \\ \hline
        521.46 & 22.79 & 2.892 \\ \hline
        529.85 & 33.64 & 8.788 \\ \hline
        531.27 & 8.51 & 12.982 \\ \hline
        545.06 & 118.63 & 41.645 \\ \hline
        548.62 & 35.38 & 5.192 \\ \hline
        555.75 & 12.46 & 1.586 \\ \hline
        557.43 & 25.02 & 2.139 \\ \hline
        567.76 & 30.81 & 5.589 \\ \hline
        576.49 & 49.77 & 26.682 \\ \hline
        584.41 & 2.44 & 5.439 \\ \hline
        597.03 & 0.49 & 3.773 \\ \hline
        605.86 & 17.81 & 1.036 \\ \hline
        609.79 & 21.77 & 2.495 \\ \hline
        626.79 & 5.88 & 0.119 \\ \hline
        638.76 & 4.86 & 2.435 \\ \hline
        646.9 & 35.27 & 2.134 \\ \hline
        651.74 & 2.9 & 0.479 \\ \hline
        657.88 & 4.89 & 1.428 \\ \hline
        665.59 & 18.26 & 6.052 \\ \hline
        673.4 & 5.06 & 2.487 \\ \hline
        676.15 & 57.31 & 0.554 \\ \hline
        680.3 & 24.85 & 1.841 \\ \hline
        688.52 & 2.9 & 2.638 \\ \hline
        693.76 & 43.49 & 7.725 \\ \hline
        695.77 & 107.41 & 3.64 \\ \hline
        697.95 & 69.48 & 0.561 \\ \hline
        700.09 & 10.38 & 0.761 \\ \hline
        704.46 & 131.2 & 7.601 \\ \hline
        711.72 & 122.69 & 1.555 \\ \hline
        722.76 & 79.4 & 4.708 \\ \hline
        726.09 & 61.01 & 2.17 \\ \hline
        730.31 & 47.84 & 0.234 \\ \hline
        740.32 & 1.61 & 0.126 \\ \hline
        750.96 & 22.93 & 1.955 \\ \hline
        772.76 & 4.37 & 0.845 \\ \hline
        781.08 & 91.74 & 11.637 \\ \hline
        783.4 & 7.14 & 0.375 \\ \hline
        788.67 & 217.02 & 17.083 \\ \hline
        790.93 & 2.4 & 3.78 \\ \hline
        795.62 & 127.35 & 10.465 \\ \hline
        802.17 & 6.35 & 1.67 \\ \hline
        817.65 & 17.31 & 1.721 \\ \hline
        833.33 & 2.91 & 0.844 \\ \hline
        847.46 & 0.79 & 2.4 \\ \hline
        889.09 & 6.76 & 0.664 \\ \hline
        898 & 12.15 & 3.186 \\ \hline
        904.13 & 9.82 & 9.087 \\ \hline
        911.49 & 4.73 & 3.032 \\ \hline
        937.4 & 6.83 & 0.485 \\ \hline
        941.26 & 2.39 & 0.645 \\ \hline
        979.79 & 17.34 & 0.44 \\ \hline
        990.07 & 6.58 & 4.348 \\ \hline
        993.47 & 14.08 & 1.103 \\ \hline
        1.01E+03 & 35.7 & 6.052 \\ \hline
        1.02E+03 & 20.45 & 0.687 \\ \hline
        1.04E+03 & 52.79 & 3.504 \\ \hline
        1.05E+03 & 24.05 & 10.378 \\ \hline
        1.07E+03 & 3.91 & 6.669 \\ \hline
        1.09E+03 & 34.5 & 11.565 \\ \hline
        1.10E+03 & 36.76 & 3.018 \\ \hline
        1.11E+03 & 48.47 & 9.507 \\ \hline
        1.12E+03 & 35.08 & 0.656 \\ \hline
        1.14E+03 & 110.75 & 13.704 \\ \hline
        1.14E+03 & 102.38 & 4.244 \\ \hline
        1.15E+03 & 114.41 & 8.184 \\ \hline
        1.16E+03 & 170.48 & 9.044 \\ \hline
        1.17E+03 & 55.99 & 0.734 \\ \hline
        1.19E+03 & 7.38 & 1.188 \\ \hline
        1.20E+03 & 244.09 & 57.727 \\ \hline
        1.21E+03 & 225.81 & 4.098 \\ \hline
        1.22E+03 & 115.57 & 0.559 \\ \hline
        1.24E+03 & 324.48 & 5.574 \\ \hline
        1.25E+03 & 78.15 & 6.596 \\ \hline
        1.26E+03 & 95.82 & 18.456 \\ \hline
        1.26E+03 & 324.01 & 5.976 \\ \hline
        1.28E+03 & 15.74 & 4.718 \\ \hline
        1.29E+03 & 466.82 & 52.478 \\ \hline
        1.30E+03 & 358.72 & 17.495 \\ \hline
        1.33E+03 & 286.51 & 5.121 \\ \hline
        1.35E+03 & 314.74 & 13.703 \\ \hline
        1.36E+03 & 71.53 & 20.418 \\ \hline
        1.37E+03 & 295.11 & 26.973 \\ \hline
        1.39E+03 & 217.18 & 5.549 \\ \hline
        1.41E+03 & 91.43 & 23.857 \\ \hline
        1.42E+03 & 359.8 & 21.148 \\ \hline
        1.44E+03 & 703.18 & 27.066 \\ \hline
        1.48E+03 & 97.84 & 1.63 \\ \hline
        1.78E+03 & 165.17 & 19.242 \\ \hline
        1.81E+03 & 24.31 & 3.789 \\ \hline
        1.82E+03 & 30.77 & 9.256 \\ \hline
        1.84E+03 & 781.78 & 68.734 \\ \hline
\caption{Vibrational Analysis of the systems \ch{I2/B24N24}@\ch{Mg^2+}.} \label{tab:B24N24_I2_Mg2+}
 \end{longtable}

 \begin{longtable}{|l|l|l|l|l|l|l|l|}
    \hline
    \textbf{From} & \textbf{To} & \textbf{TD-ex[eV]} & \textbf{KS-ex[eV]} & \textbf{TD-ex[nm]} & \textbf{KS-ex[nm]} & \textbf{[Ha]} & \textbf{f\_osc} \\ \hline
        HOMO  &  LUMO-   & 4.25 & 4.27 & 292 & 291 & 0.156207 & 0.000000 \\ \hline
        HOMO-1 &  LUMO+   & 4.25 & 4.27 & 292 & 291 & 0.156257 & 0.000000 \\ \hline
        HOMO &  LUMO+   & 4.29 & 4.27 & 289 & 290 & 0.157714 & 0.003411 \\ \hline
        HOMO-1 &  LUMO-   & 4.29 & 4.27 & 289 & 290 & 0.157765 & 0.003463 \\ \hline
        HOMO &  LUMO+1- & 4.50 & 4.50 & 276 & 275 & 0.165278 & 0.003308 \\ \hline
        HOMO-1 &  LUMO+1- & 4.50 & 4.51 & 276 & 275 & 0.165323 & 0.003289 \\ \hline
        HOMO &  148-    & 4.59 & 4.51 & 270 & 275 & 0.168822 & 0.005800 \\ \hline
        140 & LUMO-    & 4.72 & 4.67 & 263 & 266 & 0.173379 & 0.007334 \\ \hline
        139 & LUMO+    & 4.72 & 4.67 & 263 & 266 & 0.173428 & 0.007323 \\ \hline
        141 & LUMO-    & 4.75 & 4.78 & 261 & 259 & 0.174663 & 0.050667 \\ \hline
        139 & LUMO+2+  & 4.95 & 4.91 & 251 & 253 & 0.181776 & 0.012384 \\ \hline
        135 & LUMO+    & 5.04 & 5.02 & 246 & 247 & 0.185345 & 0.002741 \\ \hline
        136 & LUMO+    & 5.04 & 5.02 & 246 & 247 & 0.185350 & 0.003125 \\ \hline
        138 & LUMO+2+  & 5.06 & 5.02 & 245 & 247 & 0.185824 & 0.010157 \\ \hline
        138 & 148+     & 5.06 & 5.02 & 245 & 247 & 0.185889 & 0.009080 \\ \hline
        138 & LUMO+1-  & 5.14 & 5.14 & 241 & 241 & 0.188818 & 0.139794 \\ \hline
        HOMO &  151-    & 5.19 & 5.16 & 239 & 240 & 0.190633 & 0.004675 \\ \hline
        HOMO-1 &    151-  & 5.19 & 5.17 & 239 & 240 & 0.190677 & 0.004214 \\ \hline
        132 & LUMO-    & 5.28 & 5.26 & 235 & 236 & 0.193995 & 0.002773 \\ \hline
\caption{Optical Absorption Analysis of the system \ch{B24N24}. The HOMO corresponds to Kohn-Sham state 144 while the LUMO corresponds to state 145.} \label{tab:Optics_B24N24}
 \end{longtable}
\vspace{4cm}

\begin{longtable}{|l|l|l|l|l|l|l|l|}
    \hline
    \textbf{From} & \textbf{To} & \textbf{TD-ex[eV]} & \textbf{KS-ex[eV]} & \textbf{TD-ex[nm]} & \textbf{KS-ex[nm]} & \textbf{[Ha]} & \textbf{f\_osc} \\ \hline
        HOMO &  LUMO+     & 2.11 & 2.18 & 588 & 568 & 0.077457 & 0.000000 \\ \hline
        HOMO &  LUMO-     & 2.35 & 2.18 & 527 & 568 & 0.086397 & 0.000131 \\ \hline
        HOMO-1 &    LUMO-   & 2.52 & 2.59 & 492 & 478 & 0.092635 & 0.000000 \\ \hline
        HOMO-1 &    LUMO+   & 2.74 & 2.59 & 452 & 478 & 0.100876 & 0.005351 \\ \hline
        HOMO &  LUMO+1+   & 2.89 & 2.91 & 429 & 426 & 0.106086 & 0.000000 \\ \hline
        HOMO &  LUMO+1-   & 2.96 & 2.91 & 419 & 426 & 0.108734 & 0.007053 \\ \hline
        194 & LUMO-      & 3.12 & 3.08 & 397 & 403 & 0.114752 & 0.001736 \\ \hline
        HOMO-2 &    LUMO-   & 3.14 & 3.08 & 395 & 403 & 0.115421 & 0.007628 \\ \hline
        HOMO-1 &    LUMO+1- & 3.36 & 3.32 & 369 & 373 & 0.123489 & 0.001091 \\ \hline
        193 & LUMO+      & 3.44 & 3.42 & 360 & 363 & 0.126508 & 0.003252 \\ \hline
        HOMO &  201-      & 3.55 & 3.54 & 349 & 350 & 0.130637 & 0.001283 \\ \hline
        HOMO &  202-      & 3.57 & 3.54 & 347 & 350 & 0.131151 & 0.002797 \\ \hline
        191 & LUMO-      & 3.58 & 3.57 & 347 & 348 & 0.131495 & 0.014285 \\ \hline
        HOMO-1 &    LUMO+2+ & 3.73 & 3.71 & 332 & 334 & 0.137091 & 0.002083 \\ \hline
        187 & LUMO+      & 3.78 & 3.76 & 328 & 330 & 0.138747 & 0.020050 \\ \hline
        185 & LUMO+      & 3.79 & 3.80 & 327 & 326 & 0.139139 & 0.007428 \\ \hline
        HOMO &  203-      & 3.83 & 3.80 & 324 & 326 & 0.140745 & 0.020258 \\ \hline
        194 & LUMO+1+    & 3.85 & 3.80 & 322 & 326 & 0.141385 & 0.003758 \\ \hline
        HOMO-2 &    LUMO+1+ & 3.86 & 3.80 & 322 & 326 & 0.141703 & 0.010796 \\ \hline
        HOMO-1 &    201-    & 3.96 & 3.95 & 313 & 314 & 0.145686 & 0.007286 \\ \hline
        HOMO &  204-      & 3.97 & 3.95 & 312 & 314 & 0.146048 & 0.001403 \\ \hline
        184 & LUMO-      & 3.98 & 3.96 & 312 & 313 & 0.146151 & 0.001075 \\ \hline
        HOMO-1 &    202+    & 3.99 & 3.98 & 311 & 311 & 0.146571 & 0.004207 \\ \hline
        HOMO &  205-      & 4.03 & 4.01 & 308 & 309 & 0.147940 & 0.002025 \\ \hline
        182 & LUMO-      & 4.10 & 4.07 & 303 & 304 & 0.150533 & 0.023020 \\ \hline
        181 & LUMO-      & 4.13 & 4.12 & 300 & 301 & 0.151633 & 0.002792 \\ \hline
        HOMO-1 &    203+    & 4.20 & 4.17 & 295 & 297 & 0.154487 & 0.001216 \\ \hline
        191 & LUMO+1-    & 4.21 & 4.18 & 295 & 297 & 0.154604 & 0.021723 \\ \hline
        HOMO-2 &    LUMO+2- & 4.23 & 4.20 & 293 & 295 & 0.155420 & 0.001850 \\ \hline
        194 & LUMO+2-    & 4.23 & 4.20 & 293 & 295 & 0.155466 & 0.001439 \\ \hline
        190 & LUMO+1-    & 4.26 & 4.23 & 291 & 293 & 0.156383 & 0.002032 \\ \hline
        180 & LUMO+      & 4.28 & 4.30 & 290 & 289 & 0.157240 & 0.005432 \\ \hline
        189 & LUMO+1-    & 4.33 & 4.30 & 287 & 289 & 0.158996 & 0.000462 \\ \hline
        HOMO &  208-      & 4.41 & 4.40 & 281 & 282 & 0.161950 & 0.003536 \\ \hline
        188 & LUMO+1+    & 4.45 & 4.44 & 279 & 279 & 0.163401 & 0.014101 \\ \hline
        HOMO-2 &    201+    & 4.45 & 4.44 & 278 & 279 & 0.163673 & 0.003904 \\ \hline
        194 & 202+       & 4.46 & 4.44 & 278 & 279 & 0.163915 & 0.001292 \\ \hline
        186 & LUMO+1+    & 4.47 & 4.44 & 277 & 279 & 0.164367 & 0.001231 \\ \hline
        HOMO-2 &    202-    & 4.50 & 4.49 & 276 & 276 & 0.165232 & 0.012259 \\ \hline
        194 & 201+       & 4.50 & 4.49 & 276 & 276 & 0.165310 & 0.009893 \\ \hline
        HOMO &  210+      & 4.51 & 4.51 & 275 & 275 & 0.165602 & 0.000000 \\ \hline
        185 & LUMO+1+    & 4.51 & 4.51 & 275 & 275 & 0.165886 & 0.002675 \\ \hline
        HOMO &  209+      & 4.53 & 4.52 & 274 & 275 & 0.166304 & 0.005343 \\ \hline
        HOMO &  209+      & 4.53 & 4.52 & 274 & 275 & 0.166357 & 0.004306 \\ \hline
        HOMO &  210+      & 4.57 & 4.58 & 271 & 271 & 0.168084 & 0.003717 \\ \hline
        HOMO &  211-      & 4.60 & 4.59 & 269 & 270 & 0.169088 & 0.002742 \\ \hline
        190 & LUMO+2-    & 4.62 & 4.60 & 268 & 270 & 0.169719 & 0.001051 \\ \hline
        HOMO-1 &    206-    & 4.64 & 4.65 & 267 & 267 & 0.170446 & 0.006771 \\ \hline
        HOMO-2 &    203-    & 4.68 & 4.67 & 265 & 266 & 0.171937 & 0.001548 \\ \hline
        184 & LUMO+1+    & 4.69 & 4.67 & 265 & 266 & 0.172201 & 0.002729 \\ \hline
        193 & 202-       & 4.69 & 4.67 & 264 & 266 & 0.172437 & 0.002457 \\ \hline
        189 & LUMO+2-    & 4.70 & 4.67 & 264 & 266 & 0.172633 & 0.006328 \\ \hline
        183 & LUMO+1-    & 4.71 & 4.71 & 263 & 263 & 0.172988 & 0.006702 \\ \hline
        HOMO &  213-      & 4.77 & 4.76 & 260 & 260 & 0.175437 & 0.001207 \\ \hline
        HOMO-1 &    207+    & 4.79 & 4.78 & 259 & 259 & 0.175933 & 0.003281 \\ \hline
        187 & LUMO+2-    & 4.80 & 4.78 & 258 & 259 & 0.176283 & 0.002755 \\ \hline
        HOMO-1 &    208-    & 4.81 & 4.78 & 258 & 259 & 0.176651 & 0.007351 \\ \hline
        HOMO-1 &    208+    & 4.81 & 4.78 & 258 & 259 & 0.176704 & 0.008183 \\ \hline
        191 & 202-       & 4.83 & 4.81 & 257 & 258 & 0.177347 & 0.004978 \\ \hline
        178 & LUMO+      & 4.84 & 4.85 & 256 & 256 & 0.177977 & 0.001109 \\ \hline
        190 & 201-       & 4.86 & 4.86 & 255 & 255 & 0.178590 & 0.001413 \\ \hline
        HOMO-2 &    204-    & 4.87 & 4.86 & 255 & 255 & 0.178788 & 0.001296 \\ \hline
        190 & 202-       & 4.87 & 4.86 & 255 & 255 & 0.178947 & 0.001519 \\ \hline
        194 & 204+       & 4.87 & 4.87 & 255 & 254 & 0.178999 & 0.001102 \\ \hline
        185 & LUMO+2-    & 4.89 & 4.87 & 254 & 254 & 0.179599 & 0.001008 \\ \hline
        194 & 205-       & 4.91 & 4.91 & 252 & 252 & 0.180571 & 0.001810 \\ \hline
        190 & 202+       & 4.91 & 4.92 & 252 & 252 & 0.180612 & 0.015348 \\ \hline
        HOMO-2 &    205-    & 4.93 & 4.92 & 252 & 252 & 0.181040 & 0.005843 \\ \hline
        189 & 201-       & 4.93 & 4.92 & 252 & 252 & 0.181146 & 0.001410 \\ \hline
        HOMO &  214+      & 4.94 & 4.93 & 251 & 252 & 0.181674 & 0.006570 \\ \hline
        HOMO &  214-      & 4.95 & 4.93 & 251 & 251 & 0.181748 & 0.008750 \\ \hline
        HOMO-1 &    209+    & 4.96 & 4.93 & 250 & 251 & 0.182431 & 0.006916 \\ \hline
        180 & LUMO+1-    & 4.97 & 4.97 & 249 & 250 & 0.182657 & 0.002505 \\ \hline
        189 & 202-       & 4.98 & 4.98 & 249 & 249 & 0.182933 & 0.015722 \\ \hline
        HOMO-1 &    210-    & 4.99 & 4.99 & 249 & 248 & 0.183202 & 0.002432 \\ \hline
        192 & 203- & 5.01 & 5.01 & 248 & 247 & 0.184039 & 0.013617 \\ \hline
        191 & 203+ & 5.02 & 5.01 & 247 & 247 & 0.184385 & 0.001724 \\ \hline
        196 & 211+ & 5.02 & 5.02 & 247 & 247 & 0.184607 & 0.001863 \\ \hline
        196 & 211- & 5.03 & 5.02 & 247 & 247 & 0.184676 & 0.002251 \\ \hline
        184 & 200- & 5.05 & 5.04 & 246 & 246 & 0.185454 & 0.003399 \\ \hline
        177 & LUMO+ & 5.06 & 5.06 & 245 & 245 & 0.185871 & 0.015113 \\ \hline
        187 & 202+ & 5.06 & 5.06 & 245 & 245 & 0.186073 & 0.002004 \\ \hline
        187 & 202- & 5.07 & 5.07 & 244 & 244 & 0.186417 & 0.001093 \\ \hline
        183 & 200+ & 5.08 & 5.07 & 244 & 244 & 0.186794 & 0.001695 \\ \hline
        195 & 206- & 5.10 & 5.08 & 243 & 244 & 0.187271 & 0.004179 \\ \hline
        194 & 206+ & 5.10 & 5.08 & 243 & 244 & 0.187334 & 0.002049 \\ \hline
        HOMO & 216+ & 5.11 & 5.10 & 243 & 243 & 0.187710 & 0.006542 \\ \hline
        190 & 203+ & 5.11 & 5.11 & 243 & 243 & 0.187789 & 0.001338 \\ \hline
        186 & 201- & 5.12 & 5.11 & 242 & 243 & 0.187984 & 0.001086 \\ \hline
        186 & 202- & 5.12 & 5.12 & 242 & 242 & 0.188108 & 0.008424 \\ \hline
        182 & 200+ & 5.14 & 5.14 & 241 & 241 & 0.188876 & 0.005290 \\ \hline
        185 & 201- & 5.14 & 5.14 & 241 & 241 & 0.188982 & 0.029862 \\ \hline
        196 & 212- & 5.16 & 5.15 & 240 & 241 & 0.189638 & 0.002540 \\ \hline
        189 & 203+ & 5.17 & 5.17 & 240 & 240 & 0.189972 & 0.003113 \\ \hline
        174 & LUMO+ & 5.17 & 5.17 & 240 & 240 & 0.190058 & 0.005158 \\ \hline
        HOMO & 217+ & 5.18 & 5.17 & 239 & 240 & 0.190249 & 0.001012 \\ \hline
        192 & 205- & 5.20 & 5.19 & 238 & 239 & 0.191272 & 0.001719 \\ \hline
        196 & 213+ & 5.21 & 5.22 & 238 & 238 & 0.191457 & 0.002868 \\ \hline
        191 & 204- & 5.22 & 5.24 & 238 & 237 & 0.191697 & 0.004051 \\ \hline
        181 & 200+ & 5.22 & 5.24 & 237 & 236 & 0.191992 & 0.018638 \\ \hline
        190 & 204- & 5.29 & 5.29 & 234 & 234 & 0.194542 & 0.001190 \\ \hline
        184 & 201+ & 5.30 & 5.29 & 234 & 234 & 0.194706 & 0.002393 \\ \hline
\caption{Optical Absorption Analysis of the system \ch{I2/B24N24}. The HOMO corresponds to Kohn-Sham state 197 while the LUMO corresponds to state 198.} \label{tab:Optics_I2B24N24}
 \end{longtable}


\end{document}
